# Supplementary material for: Cytoneme-mediated transport of active Wnt5b–Ror2 complexes in zebrafish
Source: Nature. 2023 Dec 20;625(7993):126–33. doi: 10.1038/s41586-023-06850-7 (PMC10764289; doi:10.1038/s41586-023-06850-7)
Supplement: Supplementary file 6 — Source Data Fig. 1 [file 41586_2023_6850_MOESM6_ESM.xlsx]

## Sheet: fig.1b
filopodia length
								Wnt5ab -
	group	Wnt5ab +	Wnt5ab -
		7.457	5.046
		9.394	4.924
		7.565	5.058
		12.91	5.736
		8.368	4.73
		3.776	2.857
		3.037	7.055
		9.527	5.362
		7.553	6.277
		4.029	4.053
		8.867	4.482
		2.172	2.382
		6.476	4.773
		17.551	2.561
		2.475	11.007
		1.21	2.76
		4.374	2.765
		6.544	5.05
		8.088	3.34
		12.8	3.536
		10.017	3.049
		9.824	4.233
		5.134	4.119
		6.226	8.656
		6.097	7.025
		3.83	4.684
		5.134	3.076
		4.424	2.911
		6.538	3.839
		6.939	5.644
		11.786	5.411
		2.691	2.422
		3.945	2.202
		7.132	8.137
		8.038	10.909
		10.15	6.902
		7.253	2.915
		6.05	11.532
		11.279	2.763
		14.191	4.283
		16.055	3.494
		8.199	8.342
		18.845	6.878
		6.57	7.185
		16.682	8.306
		7.434	4.241
		10.238	6.101
		3.671	3.738
		4.719	7.921
		3.227	4.904
		2.976	3.364
		10.341	2.753
		6.002	5.68
		4.708	4.196
		9.76	5.466
		23.906	7.973
		8.894	6.251
		11.29	6.378
		10.033	15.449
		18.364
		15.512
		7.343
		9.162
		5.686
		4.145
		10.954
		7.141
		17.227
		11.075
		11.901
		11.124
		7.156
		6.498
		18.002
		3.927
		4.532
		5.437
		4.114
		8.88
		6.41
		5.455
		8.121
		3.981
		8.477
		5.942
		2.908
		6.32
		9.473
		15.316
		18.434
		29.573
		33.547
		10.608
		52.292
		51.879
		12.801
		20.712
		17.986
		33.607
		7.574
		9.957
		30.394
		12.669
		21.595
		6.283
		8.1
		8.997
		9.915
		5.51
		17.719
		16.527
		21.332
		18.392
		9.764
		21.426
		11.859
		8.346
		7.538
		7.586
		23.507
		18.759
		22.719
		20.981
		8.346
