# Supplementary material for: Cytoneme-mediated transport of active Wnt5b–Ror2 complexes in zebrafish
Source: Nature. 2023 Dec 20;625(7993):126–33. doi: 10.1038/s41586-023-06850-7 (PMC10764289; doi:10.1038/s41586-023-06850-7)
Supplement: Supplementary file 7 — Source Data Fig. 2 [file 41586_2023_6850_MOESM7_ESM.xlsx]

## Sheet: fig.2b
time	mem-GFP	VHH-mcherry	Cross-correlation
0.001	0.017836	0.00661	0.00299994
0.002	0.015551	0.006424	0.00299663
0.003	0.0148	0.00627	0.00299334
0.004	0.01454	0.006143	0.00299005
0.005	0.014436	0.006039	0.00298677
0.006	0.014383	0.005953	0.00298349
0.007	0.014346	0.005881	0.00298022
0.008	0.014314	0.005822	0.00297696
0.009	0.014283	0.005773	0.00297371
0.01	0.014254	0.005732	0.00297046
0.011001	0.014224	0.005697	0.00296722
0.012001	0.014195	0.005668	0.00296399
0.013001	0.014166	0.005643	0.00296076
0.014001	0.014137	0.005622	0.00295755
0.015001	0.014108	0.005604	0.00295433
0.016001	0.01408	0.005589	0.00295113
0.018001	0.014022	0.005563	0.00294474
0.020001	0.013966	0.005543	0.00293837
0.022001	0.01391	0.005527	0.00293204
0.024001	0.013854	0.005513	0.00292573
0.026001	0.013799	0.0055	0.00291945
0.028001	0.013744	0.005489	0.00291319
0.030001	0.013689	0.005479	0.00290696
0.032002	0.013635	0.005469	0.00290076
0.036002	0.013529	0.00545	0.00288842
0.040002	0.013423	0.005431	0.0028762
0.044002	0.01332	0.005414	0.00286407
0.048002	0.013218	0.005396	0.00285204
0.052003	0.013117	0.005378	0.00284011
0.056003	0.013018	0.005361	0.00282828
0.060003	0.012921	0.005344	0.00281655
0.064003	0.012825	0.005327	0.00280491
0.072003	0.012637	0.005293	0.00278191
0.080004	0.012454	0.005259	0.00275927
0.088004	0.012276	0.005226	0.002737
0.096005	0.012103	0.005193	0.00271507
0.104005	0.011935	0.005161	0.00269349
0.112005	0.011771	0.005129	0.00267224
0.120006	0.011612	0.005098	0.00265131
0.128006	0.011457	0.005066	0.0026307
0.144007	0.011159	0.005005	0.00259042
0.160008	0.010875	0.004945	0.00255132
0.176009	0.010605	0.004887	0.00251336
0.192009	0.010348	0.00483	0.00247649
0.20801	0.010103	0.004774	0.00244066
0.224011	0.009869	0.00472	0.00240583
0.240012	0.009645	0.004666	0.00237196
0.256012	0.009431	0.004614	0.00233901
0.288014	0.009029	0.004513	0.00227572
0.320016	0.008659	0.004417	0.00221568
0.352017	0.008318	0.004324	0.00215866
0.384019	0.008001	0.004235	0.00210443
0.41602	0.007708	0.004149	0.0020528
0.448022	0.007434	0.004067	0.00200357
0.480023	0.007178	0.003988	0.00195659
0.512025	0.006939	0.003912	0.00191171
0.576028	0.006505	0.003768	0.00182769
0.640031	0.006119	0.003634	0.00175056
0.704034	0.005776	0.003509	0.0016795
0.768037	0.005467	0.003391	0.00161382
0.83204	0.005189	0.003282	0.00155293
0.896043	0.004936	0.003179	0.00149634
0.960047	0.004706	0.003082	0.0014436
1.02405	0.004496	0.00299	0.00139433
1.15206	0.004124	0.002823	0.00130492
1.28006	0.003807	0.002672	0.00122592
1.40807	0.003533	0.002536	0.00115561
1.53607	0.003294	0.002413	0.00109265
1.66408	0.003083	0.002301	0.00103593
1.79209	0.002897	0.002199	0.00098457
1.92009	0.00273	0.002104	0.00093786
2.0481	0.00258	0.002018	0.00089519
2.30411	0.002323	0.001863	0.00082004
2.56012	0.002109	0.00173	0.000756
2.81614	0.001929	0.001614	0.00070077
3.07215	0.001775	0.001511	0.00065267
3.32816	0.001642	0.001421	0.0006104
3.58417	0.001526	0.00134	0.00057297
3.84019	0.001424	0.001267	0.0005396
4.0962	0.001334	0.001201	0.00050967
4.60822	0.001181	0.001088	0.00045821
5.12025	0.001057	0.000992	0.00041558
5.63227	0.000955	0.000912	0.0003797
6.1443	0.000869	0.000842	0.0003491
6.65632	0.000795	0.000782	0.00032271
7.16835	0.000732	0.000729	0.00029972
7.68037	0.000677	0.000682	0.00027954
8.1924	0.000629	0.000641	0.00026167
9.21645	0.000549	0.00057	0.00023149
10.2405	0.000485	0.000513	0.000207
11.2645	0.000433	0.000465	0.00018677
12.2886	0.00039	0.000424	0.00016978
13.3126	0.000354	0.00039	0.00015534
14.3367	0.000323	0.00036	0.00014292
15.3607	0.000296	0.000334	0.00013214
16.3848	0.000273	0.000311	0.0001227
18.4329	0.000235	0.000273	0.00010698
20.481	0.000206	0.000242	9.444e-05
22.5291	0.000182	0.000217	8.424e-05
24.5772	0.000162	0.000196	7.579e-05
26.6253	0.000146	0.000178	6.87e-05
28.6734	0.000132	0.000163	6.267e-05
30.7215	0.000121	0.00015	5.749e-05
32.7696	0.000111	0.000139	5.299e-05
36.8658	9.42e-05	0.00012	4.561e-05
40.962	8.15e-05	0.000105	3.981e-05
45.0582	7.15e-05	9.3e-05	3.516e-05
49.1544	6.34e-05	8.32e-05	3.135e-05
53.2506	5.67e-05	7.51e-05	2.819e-05
57.3468	5.11e-05	6.82e-05	2.554e-05
61.443	4.64e-05	6.23e-05	2.327e-05
65.5392	4.23e-05	5.72e-05	2.133e-05
73.7316	3.58e-05	4.89e-05	1.817e-05
81.924	3.08e-05	4.24e-05	1.572e-05
90.1164	2.69e-05	3.73e-05	1.378e-05
98.3088	2.37e-05	3.31e-05	1.221e-05
106.501	2.11e-05	2.97e-05	1.091e-05
114.694	1.9e-05	2.68e-05	9.83e-06
122.886	1.72e-05	2.43e-05	8.92e-06
131.078	1.56e-05	2.22e-05	8.14e-06
147.463	1.32e-05	1.89e-05	6.89e-06
163.848	1.13e-05	1.63e-05	5.92e-06
180.233	9.83e-06	1.42e-05	5.17e-06
196.618	8.65e-06	1.25e-05	4.56e-06
213.002	7.69e-06	1.12e-05	4.06e-06
229.387	6.89e-06	1.01e-05	3.65e-06
245.772	6.23e-06	9.1e-06	3.3e-06
262.157	5.66e-06	8.3e-06	3e-06
294.926	4.76e-06	7e-06	2.53e-06
327.696	4.07e-06	6e-06	2.17e-06
360.466	3.53e-06	5.23e-06	1.89e-06
393.235	3.11e-06	4.6e-06	1.66e-06
426.005	2.76e-06	4.09e-06	1.48e-06
458.774	2.47e-06	3.67e-06	1.32e-06
491.544	2.23e-06	3.32e-06	1.19e-06
524.313	2.03e-06	3.02e-06	1.09e-06
589.853	1.7e-06	2.54e-06	9.1e-07
655.392	1.45e-06	2.17e-06	7.8e-07
720.931	1.26e-06	1.89e-06	6.8e-07
786.47	1.11e-06	1.66e-06	6e-07
852.009	9.8e-07	1.47e-06	5.3e-07
917.548	8.8e-07	1.32e-06	4.7e-07
983.088	7.9e-07	1.19e-06	4.3e-07
1048.63	7.2e-07	1.08e-06	3.9e-07
1179.7	6e-07	9.1e-07	3.3e-07
1310.78	5.2e-07	7.8e-07	2.8e-07
1441.86	4.5e-07	6.7e-07	2.4e-07
1572.94	3.9e-07	5.9e-07	2.1e-07
1704.02	3.5e-07	5.3e-07	1.9e-07
1835.1	3.1e-07	4.7e-07	1.7e-07
1966.17	2.8e-07	4.2e-07	1.5e-07
2097.25	2.6e-07	3.9e-07	1.4e-07

## Sheet: fig.2d
	time	memGFP	cyt-mch	Cross-correlation
	0.001	0.005744	0.003114	0
	0.002	0.00544	0.003093	0
	0.003	0.005242	0.003072	0
	0.004	0.005114	0.003052	0
	0.005	0.00503	0.003032	0
	0.006	0.004974	0.003012	0
	0.007	0.004937	0.002993	0
	0.008	0.004912	0.002974	0
	0.009	0.004894	0.002955	0
	0.01	0.00488	0.002937	0
	0.011001	0.00487	0.00292	0
	0.012001	0.004862	0.002902	0
	0.013001	0.004856	0.002886	0
	0.014001	0.00485	0.002869	0
	0.015001	0.004844	0.002853	0
	0.016001	0.004839	0.002837	0
	0.018001	0.00483	0.002806	0
	0.020001	0.004821	0.002776	0
	0.022001	0.004812	0.002747	0
	0.024001	0.004804	0.002719	0
	0.026001	0.004795	0.002693	0
	0.028001	0.004786	0.002667	0
	0.030001	0.004778	0.002642	0
	0.032002	0.004769	0.002618	0
	0.036002	0.004752	0.002573	0
	0.040002	0.004735	0.00253	0
	0.044002	0.004719	0.00249	0
	0.048002	0.004702	0.002452	0
	0.052003	0.004685	0.002416	0
	0.056003	0.004669	0.002383	0
	0.060003	0.004653	0.002351	0
	0.064003	0.004637	0.00232	0
	0.072003	0.004604	0.002264	0
	0.080004	0.004573	0.002212	0
	0.088004	0.004542	0.002164	0
	0.096005	0.004511	0.002119	0
	0.104005	0.004481	0.002077	0
	0.112005	0.004451	0.002038	0
	0.120006	0.004421	0.002001	0
	0.128006	0.004392	0.001965	0
	0.144007	0.004334	0.001899	0
	0.160008	0.004279	0.001839	0
	0.176009	0.004224	0.001782	0
	0.192009	0.004171	0.00173	0
	0.20801	0.004119	0.00168	0
	0.224011	0.004069	0.001634	0
	0.240012	0.004019	0.00159	0
	0.256012	0.003971	0.001548	0
	0.288014	0.003878	0.001471	0
	0.320016	0.003789	0.001401	0
	0.352017	0.003704	0.001337	0
	0.384019	0.003623	0.001278	0
	0.41602	0.003545	0.001225	0
	0.448022	0.00347	0.001175	0
	0.480023	0.003398	0.001129	0
	0.512025	0.003329	0.001087	0
	0.576028	0.003199	0.001011	0
	0.640031	0.003079	0.000944	0
	0.704034	0.002967	0.000885	0
	0.768037	0.002862	0.000833	0
	0.83204	0.002765	0.000786	0
	0.896043	0.002674	0.000744	0
	0.960047	0.002588	0.000707	0
	1.02405	0.002508	0.000672	0
	1.15206	0.00236	0.000612	0
	1.28006	0.002229	0.000561	0
	1.40807	0.002111	0.000518	0
	1.53607	0.002005	0.00048	0
	1.66408	0.001908	0.000448	0
	1.79209	0.00182	0.000419	0
	1.92009	0.001739	0.000393	0
	2.0481	0.001665	0.00037	0
	2.30411	0.001534	0.000331	0
	2.56012	0.001421	0.000299	0
	2.81614	0.001322	0.000272	0
	3.07215	0.001236	0.000249	0
	3.32816	0.00116	0.00023	0
	3.58417	0.001092	0.000213	0
	3.84019	0.001032	0.000198	0
	4.0962	0.000977	0.000185	0
	4.60822	0.000882	0.000163	0
	5.12025	0.000804	0.000145	0
	5.63227	0.000737	0.00013	0
	6.1443	0.00068	0.000118	0
	6.65632	0.00063	0.000108	0
	7.16835	0.000587	9.89e-05	0
	7.68037	0.000549	9.12e-05	0
	8.1924	0.000515	8.45e-05	0
	9.21645	0.000457	7.34e-05	0
	10.2405	0.00041	6.45e-05	0
	11.2645	0.000371	5.74e-05	0
	12.2886	0.000339	5.15e-05	0
	13.3126	0.000311	4.65e-05	0
	14.3367	0.000286	4.24e-05	0
	15.3607	0.000265	3.88e-05	0
	16.3848	0.000247	3.57e-05	0
	18.4329	0.000216	3.06e-05	0
	20.481	0.000191	2.66e-05	0
	22.5291	0.000171	2.35e-05	0
	24.5772	0.000154	2.09e-05	0
	26.6253	0.00014	1.87e-05	0
	28.6734	0.000128	1.69e-05	0
	30.7215	0.000118	1.54e-05	0
	32.7696	0.000109	1.41e-05	0
	36.8658	9.4e-05	1.2e-05	0
	40.962	8.23e-05	1.04e-05	0
	45.0582	7.29e-05	9.05e-06	0
	49.1544	6.51e-05	8.01e-06	0
	53.2506	5.87e-05	7.15e-06	0
	57.3468	5.32e-05	6.44e-06	0
	61.443	4.86e-05	5.83e-06	0
	65.5392	4.46e-05	5.32e-06	0
	73.7316	3.81e-05	4.49e-06	0
	81.924	3.3e-05	3.86e-06	0
	90.1164	2.9e-05	3.36e-06	0
	98.3088	2.57e-05	2.96e-06	0
	106.501	2.3e-05	2.64e-06	0
	114.694	2.08e-05	2.37e-06	0
	122.886	1.89e-05	2.14e-06	0
	131.078	1.72e-05	1.95e-06	0
	147.463	1.46e-05	1.64e-06	0
	163.848	1.26e-05	1.4e-06	0
	180.233	1.1e-05	1.22e-06	0
	196.618	9.69e-06	1.07e-06	0
	213.002	8.64e-06	9.5e-07	0
	229.387	7.77e-06	8.5e-07	0
	245.772	7.03e-06	7.7e-07	0
	262.157	6.4e-06	7e-07	0
	294.926	5.4e-06	5.9e-07	0
	327.696	4.63e-06	5e-07	0
	360.466	4.03e-06	4.4e-07	0
	393.235	3.55e-06	3.8e-07	0
	426.005	3.15e-06	3.4e-07	0
	458.774	2.83e-06	3.1e-07	0
	491.544	2.56e-06	2.8e-07	0
	524.313	2.32e-06	2.5e-07	0
	589.853	1.95e-06	2.1e-07	0
	655.392	1.67e-06	1.8e-07	0
	720.931	1.45e-06	1.6e-07	0
	786.47	1.28e-06	1.4e-07	0
	852.009	1.13e-06	1.2e-07	0
	917.548	1.02e-06	1.1e-07	0
	983.088	9.2e-07	1e-07	0
	1048.63	8.3e-07	9e-08	0
	1179.7	7e-07	7e-08	0
	1310.78	6e-07	6e-08	0
	1441.86	5.2e-07	6e-08	0
	1572.94	4.6e-07	5e-08	0
	1704.02	4e-07	4e-08	0
	1835.1	3.6e-07	4e-08	0
	1966.17	3.3e-07	3e-08	0
	2097.25	3e-07	3e-08	0

## Sheet: fig.2f
on producing cells
time	Wnt5b-GFP	mcherry-Ror2	Cross-correlation
0.001	0.024221	0.010641	0.00488
0.002	0.017844	0.010192	0.004878
0.003	0.016898	0.009823	0.004876
0.004	0.016749	0.00952	0.004874
0.005	0.016718	0.009272	0.004872
0.006	0.016704	0.009068	0.00487
0.007	0.016693	0.008901	0.004868
0.008	0.016682	0.008763	0.004866
0.009	0.016671	0.00865	0.004863
0.01	0.01666	0.008557	0.004861
0.011001	0.016649	0.00848	0.004859
0.012001	0.016638	0.008416	0.004857
0.013001	0.016627	0.008363	0.004855
0.014001	0.016616	0.00832	0.004853
0.015001	0.016605	0.008283	0.004851
0.016001	0.016594	0.008253	0.004849
0.018001	0.016572	0.008205	0.004845
0.020001	0.01655	0.008172	0.004841
0.022001	0.016529	0.008147	0.004837
0.024001	0.016507	0.008127	0.004833
0.026001	0.016485	0.008112	0.004829
0.028001	0.016464	0.0081	0.004824
0.030001	0.016442	0.008089	0.00482
0.032002	0.016421	0.00808	0.004816
0.036002	0.016378	0.008063	0.004808
0.040002	0.016336	0.008048	0.0048
0.044002	0.016294	0.008034	0.004792
0.048002	0.016252	0.00802	0.004784
0.052003	0.01621	0.008006	0.004776
0.056003	0.016168	0.007992	0.004768
0.060003	0.016127	0.007979	0.00476
0.064003	0.016086	0.007965	0.004752
0.072003	0.016004	0.007938	0.004737
0.080004	0.015923	0.007911	0.004721
0.088004	0.015843	0.007885	0.004705
0.096005	0.015763	0.007858	0.00469
0.104005	0.015685	0.007832	0.004674
0.112005	0.015607	0.007806	0.004659
0.120006	0.01553	0.00778	0.004644
0.128006	0.015454	0.007754	0.004629
0.144007	0.015303	0.007703	0.004599
0.160008	0.015156	0.007653	0.00457
0.176009	0.015011	0.007603	0.004541
0.192009	0.014869	0.007554	0.004512
0.20801	0.014729	0.007505	0.004483
0.224011	0.014592	0.007457	0.004455
0.240012	0.014458	0.00741	0.004428
0.256012	0.014325	0.007363	0.0044
0.288014	0.014068	0.007271	0.004347
0.320016	0.01382	0.007182	0.004294
0.352017	0.01358	0.007094	0.004243
0.384019	0.013348	0.007009	0.004193
0.41602	0.013124	0.006926	0.004144
0.448022	0.012906	0.006844	0.004096
0.480023	0.012696	0.006764	0.004049
0.512025	0.012493	0.006687	0.004004
0.576028	0.012104	0.006536	0.003915
0.640031	0.011738	0.006392	0.00383
0.704034	0.011393	0.006254	0.003749
0.768037	0.011068	0.006122	0.003671
0.83204	0.01076	0.005995	0.003596
0.896043	0.010468	0.005873	0.003524
0.960047	0.010191	0.005756	0.003455
1.02405	0.009928	0.005643	0.003389
1.15206	0.00944	0.00543	0.003263
1.28006	0.008996	0.005232	0.003146
1.40807	0.008591	0.005048	0.003036
1.53607	0.00822	0.004876	0.002934
1.66408	0.007878	0.004715	0.002839
1.79209	0.007563	0.004564	0.002749
1.92009	0.007271	0.004422	0.002665
2.0481	0.007	0.004288	0.002585
2.30411	0.006513	0.004043	0.002439
2.56012	0.006087	0.003824	0.002308
2.81614	0.005711	0.003626	0.00219
3.07215	0.005377	0.003447	0.002083
3.32816	0.005078	0.003284	0.001986
3.58417	0.004809	0.003136	0.001897
3.84019	0.004566	0.003	0.001815
4.0962	0.004346	0.002874	0.00174
4.60822	0.00396	0.002652	0.001606
5.12025	0.003633	0.00246	0.001491
5.63227	0.003354	0.002292	0.00139
6.1443	0.003112	0.002145	0.001302
6.65632	0.002901	0.002015	0.001223
7.16835	0.002715	0.001899	0.001153
7.68037	0.00255	0.001795	0.001091
8.1924	0.002402	0.001701	0.001034
9.21645	0.00215	0.001539	0.000936
10.2405	0.001942	0.001403	0.000853
11.2645	0.001768	0.001288	0.000784
12.2886	0.001621	0.001189	0.000724
13.3126	0.001494	0.001103	0.000672
14.3367	0.001384	0.001028	0.000626
15.3607	0.001288	0.000962	0.000586
16.3848	0.001203	0.000903	0.00055
18.4329	0.00106	0.000803	0.00049
20.481	0.000944	0.000721	0.00044
22.5291	0.000849	0.000653	0.000399
24.5772	0.00077	0.000596	0.000364
26.6253	0.000702	0.000547	0.000334
28.6734	0.000645	0.000505	0.000309
30.7215	0.000595	0.000468	0.000286
32.7696	0.000551	0.000436	0.000267
36.8658	0.000479	0.000382	0.000234
40.962	0.000421	0.000339	0.000207
45.0582	0.000375	0.000303	0.000186
49.1544	0.000336	0.000274	0.000168
53.2506	0.000304	0.000249	0.000152
57.3468	0.000277	0.000228	0.00014
61.443	0.000253	0.000209	0.000128
65.5392	0.000233	0.000193	0.000119
73.7316	0.0002	0.000167	0.000103
81.924	0.000174	0.000146	8.99e-05
90.1164	0.000154	0.00013	7.96e-05
98.3088	0.000137	0.000116	7.12e-05
106.501	0.000123	0.000105	6.42e-05
114.694	0.000111	9.49e-05	5.83e-05
122.886	0.000101	8.67e-05	5.33e-05
131.078	9.24e-05	7.96e-05	4.89e-05
147.463	7.85e-05	6.8e-05	4.18e-05
163.848	6.78e-05	5.9e-05	3.63e-05
180.233	5.93e-05	5.18e-05	3.19e-05
196.618	5.25e-05	4.6e-05	2.83e-05
213.002	4.69e-05	4.12e-05	2.54e-05
229.387	4.22e-05	3.72e-05	2.29e-05
245.772	3.83e-05	3.38e-05	2.08e-05
262.157	3.49e-05	3.09e-05	1.9e-05
294.926	2.95e-05	2.62e-05	1.61e-05
327.696	2.53e-05	2.25e-05	1.39e-05
360.466	2.21e-05	1.97e-05	1.21e-05
393.235	1.95e-05	1.74e-05	1.07e-05
426.005	1.73e-05	1.55e-05	9.55e-06
458.774	1.55e-05	1.39e-05	8.59e-06
491.544	1.41e-05	1.26e-05	7.78e-06
524.313	1.28e-05	1.15e-05	7.08e-06
589.853	1.08e-05	9.69e-06	5.97e-06
655.392	9.22e-06	8.32e-06	5.13e-06
720.931	8.01e-06	7.24e-06	4.46e-06
786.47	7.05e-06	6.37e-06	3.93e-06
852.009	6.26e-06	5.67e-06	3.5e-06
917.548	5.61e-06	5.09e-06	3.14e-06
983.088	5.07e-06	4.6e-06	2.83e-06
1048.63	4.61e-06	4.18e-06	2.58e-06
1179.7	3.87e-06	3.51e-06	2.17e-06
1310.78	3.31e-06	3.01e-06	1.85e-06
1441.86	2.87e-06	2.61e-06	1.61e-06
1572.94	2.52e-06	2.3e-06	1.42e-06
1704.02	2.24e-06	2.04e-06	1.26e-06
1835.1	2.01e-06	1.83e-06	1.13e-06
1966.17	1.81e-06	1.65e-06	1.02e-06
2097.25	1.64e-06	1.5e-06	9.2e-07

## Sheet: fig.2h
on cytoneme
	Wnt5b-GFP	mcherry-Ror2	Cross-correlation
0.001	0.009107	0.006901	0.008901
0.002	0.008901	0.006759	0.00737
0.003	0.008709	0.006624	0.006184
0.004	0.008531	0.006497	0.005266
0.005	0.008365	0.006376	0.004554
0.006	0.008211	0.006261	0.004003
0.007	0.008068	0.006153	0.003576
0.008	0.007935	0.00605	0.003244
0.009	0.007811	0.005953	0.002987
0.01	0.007695	0.005861	0.002787
0.011001	0.007588	0.005773	0.002632
0.012001	0.007488	0.005691	0.002511
0.013001	0.007395	0.005612	0.002416
0.014001	0.007308	0.005538	0.002343
0.015001	0.007227	0.005467	0.002285
0.016001	0.007152	0.0054	0.00224
0.018001	0.007016	0.005277	0.002175
0.020001	0.006897	0.005166	0.002135
0.022001	0.006793	0.005066	0.002108
0.024001	0.006703	0.004976	0.002089
0.026001	0.006623	0.004895	0.002076
0.028001	0.006553	0.004822	0.002065
0.030001	0.006491	0.004756	0.002057
0.032002	0.006436	0.004696	0.002049
0.036002	0.006344	0.004594	0.002036
0.040002	0.00627	0.004511	0.002024
0.044002	0.00621	0.004442	0.002012
0.048002	0.006159	0.004385	0.002001
0.052003	0.006116	0.004338	0.001989
0.056003	0.006078	0.004299	0.001978
0.060003	0.006044	0.004265	0.001967
0.064003	0.006014	0.004237	0.001957
0.072003	0.005959	0.004192	0.001935
0.080004	0.00591	0.004157	0.001914
0.088004	0.005864	0.004129	0.001894
0.096005	0.00582	0.004105	0.001874
0.104005	0.005778	0.004084	0.001854
0.112005	0.005736	0.004065	0.001835
0.120006	0.005696	0.004047	0.001816
0.128006	0.005656	0.004031	0.001798
0.144007	0.005578	0.003999	0.001762
0.160008	0.005502	0.003968	0.001727
0.176009	0.005428	0.003938	0.001694
0.192009	0.005356	0.003908	0.001662
0.20801	0.005285	0.003879	0.001632
0.224011	0.005217	0.003851	0.001602
0.240012	0.00515	0.003823	0.001573
0.256012	0.005085	0.003795	0.001546
0.288014	0.00496	0.003741	0.001493
0.320016	0.00484	0.003688	0.001444
0.352017	0.004726	0.003637	0.001398
0.384019	0.004617	0.003587	0.001354
0.41602	0.004513	0.003538	0.001313
0.448022	0.004413	0.003491	0.001275
0.480023	0.004318	0.003445	0.001239
0.512025	0.004226	0.0034	0.001204
0.576028	0.004054	0.003313	0.001141
0.640031	0.003895	0.003231	0.001083
0.704034	0.003748	0.003153	0.001031
0.768037	0.003611	0.003078	0.000984
0.83204	0.003483	0.003007	0.00094
0.896043	0.003364	0.002938	0.000901
0.960047	0.003253	0.002873	0.000864
1.02405	0.003148	0.002811	0.00083
1.15206	0.002957	0.002693	0.000769
1.28006	0.002788	0.002585	0.000716
1.40807	0.002636	0.002485	0.00067
1.53607	0.002499	0.002392	0.000629
1.66408	0.002375	0.002305	0.000593
1.79209	0.002263	0.002225	0.00056
1.92009	0.00216	0.00215	0.000531
2.0481	0.002066	0.002079	0.000504
2.30411	0.001899	0.001951	0.000458
2.56012	0.001756	0.001837	0.000419
2.81614	0.001632	0.001735	0.000385
3.07215	0.001524	0.001644	0.000357
3.32816	0.001428	0.001561	0.000332
3.58417	0.001344	0.001486	0.00031
3.84019	0.001268	0.001417	0.000291
4.0962	0.001199	0.001355	0.000273
4.60822	0.001081	0.001244	0.000244
5.12025	0.000983	0.001149	0.00022
5.63227	0.000901	0.001067	0.0002
6.1443	0.00083	0.000995	0.000183
6.65632	0.000768	0.000932	0.000168
7.16835	0.000715	0.000876	0.000155
7.68037	0.000668	0.000826	0.000144
8.1924	0.000626	0.000781	0.000135
9.21645	0.000555	0.000704	0.000118
10.2405	0.000498	0.000639	0.000105
11.2645	0.00045	0.000585	9.44e-05
12.2886	0.00041	0.000539	8.54e-05
13.3126	0.000376	0.000499	7.78e-05
14.3367	0.000346	0.000464	7.13e-05
15.3607	0.00032	0.000433	6.57e-05
16.3848	0.000298	0.000406	6.08e-05
18.4329	0.00026	0.000359	5.27e-05
20.481	0.00023	0.000322	4.63e-05
22.5291	0.000206	0.000291	4.11e-05
24.5772	0.000186	0.000265	3.68e-05
26.6253	0.000168	0.000242	3.32e-05
28.6734	0.000154	0.000223	3.02e-05
30.7215	0.000141	0.000207	2.76e-05
32.7696	0.00013	0.000192	2.54e-05
36.8658	0.000112	0.000168	2.17e-05
40.962	9.84e-05	0.000148	1.89e-05
45.0582	8.7e-05	0.000132	1.66e-05
49.1544	7.77e-05	0.000119	1.48e-05
53.2506	7e-05	0.000108	1.33e-05
57.3468	6.34e-05	9.88e-05	1.2e-05
61.443	5.79e-05	9.07e-05	1.09e-05
65.5392	5.31e-05	8.37e-05	9.96e-06
73.7316	4.53e-05	7.21e-05	8.45e-06
81.924	3.92e-05	6.31e-05	7.29e-06
90.1164	3.44e-05	5.57e-05	6.37e-06
98.3088	3.05e-05	4.98e-05	5.63e-06
106.501	2.73e-05	4.48e-05	5.03e-06
114.694	2.46e-05	4.06e-05	4.52e-06
122.886	2.24e-05	3.7e-05	4.1e-06
131.078	2.04e-05	3.39e-05	3.74e-06
147.463	1.73e-05	2.89e-05	3.15e-06
163.848	1.49e-05	2.51e-05	2.71e-06
180.233	1.3e-05	2.2e-05	2.36e-06
196.618	1.15e-05	1.95e-05	2.08e-06
213.002	1.02e-05	1.74e-05	1.85e-06
229.387	9.18e-06	1.57e-05	1.66e-06
245.772	8.31e-06	1.43e-05	1.5e-06
262.157	7.57e-06	1.3e-05	1.36e-06
294.926	6.38e-06	1.1e-05	1.15e-06
327.696	5.47e-06	9.49e-06	9.8e-07
360.466	4.76e-06	8.28e-06	8.5e-07
393.235	4.19e-06	7.3e-06	7.5e-07
426.005	3.72e-06	6.51e-06	6.7e-07
458.774	3.34e-06	5.85e-06	6e-07
491.544	3.02e-06	5.29e-06	5.4e-07
524.313	2.74e-06	4.82e-06	4.9e-07
589.853	2.31e-06	4.06e-06	4.1e-07
655.392	1.97e-06	3.48e-06	3.5e-07
720.931	1.71e-06	3.03e-06	3.1e-07
786.47	1.51e-06	2.67e-06	2.7e-07
852.009	1.34e-06	2.37e-06	2.4e-07
917.548	1.2e-06	2.13e-06	2.1e-07
983.088	1.08e-06	1.92e-06	1.9e-07
1048.63	9.8e-07	1.75e-06	1.7e-07
1179.7	8.2e-07	1.47e-06	1.5e-07
1310.78	7.1e-07	1.26e-06	1.3e-07
1441.86	6.1e-07	1.09e-06	1.1e-07
1572.94	5.4e-07	9.6e-07	1e-07
1704.02	4.8e-07	8.5e-07	8e-08
1835.1	4.3e-07	7.6e-07	8e-08
1966.17	3.9e-07	6.9e-07	7e-08
2097.25	3.5e-07	6.2e-07	6e-08

## Sheet: fig.2j
in receiving cells
	Wnt5b-GFP	mcherry-Ror2	Cross-correlation
0.001	0.013582	0.006235	0.004006
0.002	0.013004	0.005958	0.003996
0.003	0.01253	0.00573	0.003986
0.004	0.012141	0.005542	0.003976
0.005	0.011821	0.005388	0.003966
0.006	0.011558	0.00526	0.003956
0.007	0.011341	0.005155	0.003946
0.008	0.011163	0.005067	0.003936
0.009	0.011015	0.004995	0.003927
0.01	0.010893	0.004934	0.003917
0.011001	0.010792	0.004883	0.003907
0.012001	0.010708	0.004841	0.003898
0.013001	0.010637	0.004805	0.003888
0.014001	0.010578	0.004774	0.003879
0.015001	0.010529	0.004748	0.003869
0.016001	0.010487	0.004726	0.00386
0.018001	0.01042	0.004689	0.003841
0.020001	0.010371	0.00466	0.003823
0.022001	0.010333	0.004637	0.003804
0.024001	0.010302	0.004618	0.003786
0.026001	0.010277	0.0046	0.003768
0.028001	0.010255	0.004585	0.00375
0.030001	0.010235	0.00457	0.003733
0.032002	0.010217	0.004557	0.003715
0.036002	0.010184	0.004531	0.003681
0.040002	0.010152	0.004506	0.003647
0.044002	0.010122	0.004482	0.003613
0.048002	0.010092	0.004459	0.003581
0.052003	0.010063	0.004436	0.003549
0.056003	0.010034	0.004413	0.003517
0.060003	0.010005	0.00439	0.003486
0.064003	0.009976	0.004367	0.003455
0.072003	0.009919	0.004323	0.003396
0.080004	0.009862	0.004279	0.003339
0.088004	0.009807	0.004237	0.003283
0.096005	0.009751	0.004195	0.003229
0.104005	0.009697	0.004154	0.003177
0.112005	0.009643	0.004114	0.003126
0.120006	0.009589	0.004074	0.003077
0.128006	0.009537	0.004036	0.00303
0.144007	0.009433	0.00396	0.002939
0.160008	0.009331	0.003888	0.002854
0.176009	0.009231	0.003817	0.002773
0.192009	0.009133	0.00375	0.002696
0.20801	0.009038	0.003684	0.002624
0.224011	0.008944	0.003621	0.002555
0.240012	0.008852	0.00356	0.002489
0.256012	0.008762	0.003501	0.002427
0.288014	0.008588	0.003388	0.002311
0.320016	0.00842	0.003283	0.002206
0.352017	0.008258	0.003183	0.002109
0.384019	0.008102	0.003089	0.00202
0.41602	0.007952	0.003001	0.001938
0.448022	0.007807	0.002917	0.001863
0.480023	0.007668	0.002837	0.001793
0.512025	0.007533	0.002762	0.001727
0.576028	0.007276	0.002623	0.00161
0.640031	0.007036	0.002496	0.001506
0.704034	0.006811	0.002381	0.001415
0.768037	0.0066	0.002276	0.001334
0.83204	0.006401	0.002179	0.001261
0.896043	0.006213	0.00209	0.001196
0.960047	0.006036	0.002007	0.001136
1.02405	0.005868	0.001931	0.001082
1.15206	0.005558	0.001794	0.000987
1.28006	0.005279	0.001674	0.000907
1.40807	0.005025	0.001569	0.000838
1.53607	0.004794	0.001476	0.000779
1.66408	0.004582	0.001393	0.000727
1.79209	0.004388	0.001318	0.00068
1.92009	0.004209	0.00125	0.00064
2.0481	0.004044	0.001189	0.000603
2.30411	0.003747	0.001082	0.00054
2.56012	0.00349	0.000992	0.000489
2.81614	0.003264	0.000915	0.000445
3.07215	0.003065	0.000848	0.000408
3.32816	0.002887	0.00079	0.000377
3.58417	0.002728	0.000739	0.000349
3.84019	0.002585	0.000693	0.000325
4.0962	0.002455	0.000653	0.000304
4.60822	0.00223	0.000583	0.000268
5.12025	0.00204	0.000527	0.000239
5.63227	0.001878	0.000479	0.000215
6.1443	0.001739	0.000439	0.000195
6.65632	0.001617	0.000404	0.000178
7.16835	0.00151	0.000374	0.000164
7.68037	0.001416	0.000348	0.000151
8.1924	0.001332	0.000325	0.00014
9.21645	0.001189	0.000286	0.000122
10.2405	0.001071	0.000254	0.000107
11.2645	0.000973	0.000229	9.55e-05
12.2886	0.00089	0.000207	8.58e-05
13.3126	0.000819	0.000189	7.76e-05
14.3367	0.000757	0.000173	7.07e-05
15.3607	0.000703	0.00016	6.48e-05
16.3848	0.000656	0.000148	5.96e-05
18.4329	0.000576	0.000128	5.12e-05
20.481	0.000512	0.000113	4.46e-05
22.5291	0.00046	0.0001	3.93e-05
24.5772	0.000416	9e-05	3.5e-05
26.6253	0.000379	8.14e-05	3.15e-05
28.6734	0.000347	7.4e-05	2.85e-05
30.7215	0.00032	6.78e-05	2.59e-05
32.7696	0.000296	6.23e-05	2.37e-05
36.8658	0.000257	5.34e-05	2.02e-05
40.962	0.000225	4.65e-05	1.74e-05
45.0582	0.0002	4.09e-05	1.53e-05
49.1544	0.000179	3.64e-05	1.35e-05
53.2506	0.000162	3.27e-05	1.21e-05
57.3468	0.000147	2.95e-05	1.09e-05
61.443	0.000135	2.69e-05	9.85e-06
65.5392	0.000124	2.46e-05	8.98e-06
73.7316	0.000106	2.09e-05	7.59e-06
81.924	9.2e-05	1.8e-05	6.52e-06
90.1164	8.1e-05	1.58e-05	5.68e-06
98.3088	7.2e-05	1.4e-05	5.01e-06
106.501	6.46e-05	1.25e-05	4.46e-06
114.694	5.83e-05	1.12e-05	4.01e-06
122.886	5.3e-05	1.02e-05	3.62e-06
131.078	4.85e-05	9.26e-06	3.3e-06
147.463	4.12e-05	7.82e-06	2.78e-06
163.848	3.55e-05	6.72e-06	2.38e-06
180.233	3.1e-05	5.85e-06	2.07e-06
196.618	2.74e-05	5.16e-06	1.82e-06
213.002	2.45e-05	4.59e-06	1.62e-06
229.387	2.2e-05	4.12e-06	1.45e-06
245.772	2e-05	3.73e-06	1.31e-06
262.157	1.82e-05	3.39e-06	1.19e-06
294.926	1.54e-05	2.85e-06	1e-06
327.696	1.32e-05	2.44e-06	8.5e-07
360.466	1.15e-05	2.12e-06	7.4e-07
393.235	1.01e-05	1.87e-06	6.5e-07
426.005	9e-06	1.66e-06	5.8e-07
458.774	8.08e-06	1.49e-06	5.2e-07
491.544	7.3e-06	1.34e-06	4.7e-07
524.313	6.64e-06	1.22e-06	4.2e-07
589.853	5.59e-06	1.02e-06	3.6e-07
655.392	4.78e-06	8.8e-07	3e-07
720.931	4.16e-06	7.6e-07	2.6e-07
786.47	3.66e-06	6.7e-07	2.3e-07
852.009	3.25e-06	5.9e-07	2.1e-07
917.548	2.91e-06	5.3e-07	1.8e-07
983.088	2.63e-06	4.8e-07	1.7e-07
1048.63	2.39e-06	4.4e-07	1.5e-07
1179.7	2e-06	3.7e-07	1.3e-07
1310.78	1.71e-06	3.1e-07	1.1e-07
1441.86	1.49e-06	2.7e-07	9e-08
1572.94	1.31e-06	2.4e-07	8e-08
1704.02	1.16e-06	2.1e-07	7e-08
1835.1	1.04e-06	1.9e-07	7e-08
1966.17	9.4e-07	1.7e-07	6e-08
2097.25	8.5e-07	1.5e-07	5e-08

## Sheet: fig.2l
	Wnt5b-GFP	Ror2-∆CRD-mCh	Cross-correlation
0.001	0.011382	0.006741	0
0.002	0.004141	0.006701	0
0.003	0.003136	0.006663	0
0.004	0.002985	0.006626	0
0.005	0.00295	0.006589	0
0.006	0.002932	0.006554	0
0.007	0.002916	0.00652	0
0.008	0.0029	0.006487	0
0.009	0.002885	0.006455	0
0.01	0.002869	0.006424	0
0.011001	0.002854	0.006394	0
0.012001	0.002839	0.006364	0
0.013001	0.002825	0.006335	0
0.014001	0.00281	0.006307	0
0.015001	0.002795	0.00628	0
0.016001	0.002781	0.006253	0
0.018001	0.002753	0.006202	0
0.020001	0.002725	0.006153	0
0.022001	0.002698	0.006106	0
0.024001	0.002671	0.006061	0
0.026001	0.002645	0.006018	0
0.028001	0.002619	0.005976	0
0.030001	0.002594	0.005936	0
0.032002	0.00257	0.005898	0
0.036002	0.002522	0.005824	0
0.040002	0.002475	0.005755	0
0.044002	0.002431	0.00569	0
0.048002	0.002387	0.005628	0
0.052003	0.002346	0.005569	0
0.056003	0.002306	0.005512	0
0.060003	0.002267	0.005458	0
0.064003	0.002229	0.005405	0
0.072003	0.002157	0.005304	0
0.080004	0.00209	0.005209	0
0.088004	0.002026	0.005118	0
0.096005	0.001967	0.005032	0
0.104005	0.00191	0.004948	0
0.112005	0.001857	0.004868	0
0.120006	0.001806	0.00479	0
0.128006	0.001758	0.004715	0
0.144007	0.001669	0.004572	0
0.160008	0.001589	0.004438	0
0.176009	0.001515	0.004311	0
0.192009	0.001448	0.004191	0
0.20801	0.001387	0.004077	0
0.224011	0.00133	0.003969	0
0.240012	0.001277	0.003867	0
0.256012	0.001229	0.00377	0
0.288014	0.001142	0.003588	0
0.320016	0.001065	0.003423	0
0.352017	0.000999	0.003272	0
0.384019	0.000939	0.003134	0
0.41602	0.000886	0.003006	0
0.448022	0.000838	0.002888	0
0.480023	0.000795	0.002779	0
0.512025	0.000756	0.002677	0
0.576028	0.000688	0.002494	0
0.640031	0.000631	0.002333	0
0.704034	0.000582	0.002191	0
0.768037	0.000539	0.002065	0
0.83204	0.000502	0.001952	0
0.896043	0.00047	0.00185	0
0.960047	0.000441	0.001758	0
1.02405	0.000415	0.001674	0
1.15206	0.000371	0.001527	0
1.28006	0.000335	0.001402	0
1.40807	0.000305	0.001296	0
1.53607	0.000279	0.001203	0
1.66408	0.000257	0.001122	0
1.79209	0.000238	0.001051	0
1.92009	0.000221	0.000988	0
2.0481	0.000207	0.000931	0
2.30411	0.000182	0.000834	0
2.56012	0.000162	0.000754	0
2.81614	0.000145	0.000687	0
3.07215	0.000132	0.00063	0
3.32816	0.00012	0.000581	0
3.58417	0.00011	0.000539	0
3.84019	0.000102	0.000501	0
4.0962	9.41e-05	0.000468	0
4.60822	8.17e-05	0.000413	0
5.12025	7.18e-05	0.000368	0
5.63227	6.38e-05	0.000332	0
6.1443	5.72e-05	0.000301	0
6.65632	5.17e-05	0.000275	0
7.16835	4.71e-05	0.000252	0
7.68037	4.31e-05	0.000233	0
8.1924	3.96e-05	0.000216	0
9.21645	3.4e-05	0.000188	0
10.2405	2.96e-05	0.000165	0
11.2645	2.6e-05	0.000147	0
12.2886	2.32e-05	0.000132	0
13.3126	2.08e-05	0.000119	0
14.3367	1.88e-05	0.000109	0
15.3607	1.71e-05	9.96e-05	0
16.3848	1.56e-05	9.17e-05	0
18.4329	1.33e-05	7.87e-05	0
20.481	1.15e-05	6.86e-05	0
22.5291	1e-05	6.04e-05	0
24.5772	8.87e-06	5.38e-05	0
26.6253	7.92e-06	4.83e-05	0
28.6734	7.13e-06	4.37e-05	0
30.7215	6.46e-06	3.98e-05	0
32.7696	5.89e-06	3.64e-05	0
36.8658	4.97e-06	3.1e-05	0
40.962	4.27e-06	2.68e-05	0
45.0582	3.72e-06	2.34e-05	0
49.1544	3.28e-06	2.07e-05	0
53.2506	2.92e-06	1.85e-05	0
57.3468	2.62e-06	1.67e-05	0
61.443	2.37e-06	1.51e-05	0
65.5392	2.15e-06	1.38e-05	0
73.7316	1.81e-06	1.17e-05	0
81.924	1.55e-06	1e-05	0
90.1164	1.35e-06	8.72e-06	0
98.3088	1.19e-06	7.69e-06	0
106.501	1.05e-06	6.85e-06	0
114.694	9.5e-07	6.15e-06	0
122.886	8.5e-07	5.56e-06	0
131.078	7.8e-07	5.06e-06	0
147.463	6.5e-07	4.26e-06	0
163.848	5.6e-07	3.65e-06	0
180.233	4.8e-07	3.17e-06	0
196.618	4.2e-07	2.79e-06	0
213.002	3.8e-07	2.48e-06	0
229.387	3.4e-07	2.22e-06	0
245.772	3e-07	2.01e-06	0
262.157	2.8e-07	1.82e-06	0
294.926	2.3e-07	1.53e-06	0
327.696	2e-07	1.31e-06	0
360.466	1.7e-07	1.14e-06	0
393.235	1.5e-07	1e-06	0
426.005	1.3e-07	8.9e-07	0
458.774	1.2e-07	7.9e-07	0
491.544	1.1e-07	7.2e-07	0
524.313	1e-07	6.5e-07	0
589.853	8e-08	5.5e-07	0
655.392	7e-08	4.7e-07	0
720.931	6e-08	4.1e-07	0
786.47	5e-08	3.6e-07	0
852.009	5e-08	3.2e-07	0
917.548	4e-08	2.8e-07	0
983.088	4e-08	2.5e-07	0
1048.63	3e-08	2.3e-07	0
1179.7	3e-08	1.9e-07	0
1310.78	2e-08	1.7e-07	0
1441.86	2e-08	1.4e-07	0
1572.94	2e-08	1.3e-07	0
1704.02	2e-08	1.1e-07	0
1835.1	2e-08	1e-07	0
1966.17	1e-08	9e-08	0
2097.25	1e-08	8e-08	0

## Sheet: fig.2m
lifetime
Gap43-GFP	Gap43-GFP and sec vhh-mcherry	Gap43-GFP and cyto-mcherry	Wnt5b-GFP	Wnt5b GFP and mch-Ror2 P	Wnt5b GFP and mch-Ror2 Tips	Wnt5b GFP and mch-Ror2 R	Wnt5b GFP and Ror2-CRD mch
2.55824	2.128	2.461	2.48	2.342	2.09	2.589	2.66277
2.49786	2.422	2.509	2.461	2.237	1.82	2.18	2.53052
2.5621	0.819	2.425	2.453	2.104	2.245	2.357	2.46493
2.47951	2.328	2.413	2.445	2.305	2.22	2.246	2.44489
2.52787	2.074	2.51	2.506	1.97	2.282	2.444	2.50408
2.52413	2.458	2.409	2.432	2.207	1.928	2.32	2.47057
2.48109	2.027	2.298	2.545	2.354	2.181	2.234	2.43016
2.4889	1.241	2.53	2.414	2.225	2.171	1.769	2.50339
	1.753	2.463	2.437	2.019	2.136	2.041	2.5137
	2.374	2.464	2.471	2.306	2.126	2.127	2.55736
	2.393	2.405	2.421	2.27	2.304	1.891	2.49352
	2.4	2.333	2.482	2.222	2.221	2.484
	2.422	2.364	2.466	2.108	2.353	2.388
	2.444	2.308	2.467	2.27	2.343	2.12
	2.413	2.491	2.464	2.149	1.914	1.823
	2.375	2.229	2.432	2.195	2.494	2.231
	2.42	2.392	2.507	2.242	2.278	2.336
	2.387	2.509	2.511	2.114	2.092	2.089
	2.43	2.351	2.49	2.346	2.219	2.195
	2.206	2.397	2.49	2.374	2.128	2.219
	2.373	2.407	2.493	2.272	2.235	2.289
	2.229	2.465		2.45	2.136	1.549
	2.356	2.333		2.281	2.388	2.173
	2.245	2.399		2.204		1.69
	2.411	2.279		2.349		2.605
	2.43			2.116		2.224
	2.267			2.077		2.295
	2.459			2.418		1.964
	2.13			2.133		2.462
	2.361			2.247		2.081
	2.299			1.959		2.27
	2.311			2.145		1.585
	2.412			1.805		2.139
	2.098			1.934
	2.388			2.163
	2.386			2.156
	2.318
	2.435
	2.322
	2.279
	2.199
	2.089
	1.747
	2.412
	2.349
	2.38
	2.309

## Sheet: fig.2n
donor-receptor distance
Gap43-GFP	Gap43-GFP and VHH-mcherry	Gap43-GFP and cyto-mcherry	Wnt5b-GFP	Wnt5b GFP and mch-Ror2 P	Wnt5b GFP and mch-Ror2 Tips	Wnt5b GFP and mch-Ror2 R	Wnt5b GFP and Ror2-crd mch
not detectable	6.947	9.7726	0	8.31588	6.58668	7.33076	not detectable
	8.945	12.9114		7.63992	6.95872	8.68792
	4.639	8.99184		7.01636	7.68708	7.69756
	7.946	8.8032		8.13248	7.54036	11.1822
	6.77	13.1419		6.58668	7.94384	8.26872
	9.67	8.7508		7.47224	6.47664	7.61896
	6.632	7.73424		8.65124	7.336	6.11508
	5.213	9.80928		7.56656	7.28884	6.79628
	6.015	9.84596		6.72816	7.14212	7.1002
	8.34	8.70364		8.14296	7.1002	6.38232
	8.549	7.97528		7.85476	8.122	9.1962
	8.629	8.24776		7.55608	7.5456	7.074
	8.945	7.79712		7.02684	8.64076	6.23036
	9.336	10.983		7.84952	8.52024	7.60324
	8.807	7.73948		7.18928	6.43996	8.4364
	8.346	8.53596		7.40936	7.9124	6.95872
	8.915	12.99		7.67136	6.9692	7.40936
	8.48	8.12724		7.05304	7.53512	7.53512
	9.082	8.5936		8.55168	7.11068	7.99624
	7.25	8.71936		8.94468	7.6242	5.71684
	8.334	9.88788		7.87048	7.13688	7.30456
	7.355	7.97528		7.68708	9.1962	5.96312
	8.173	8.62504		7.93336		7.56656
	7.436	7.61896		7.45128		8.0434
	8.783			8.5936		6.56572
	9.07			7.05828
	7.553			6.9168		6.93252
	9.707			9.9298		7.85476
	6.953			7.1264		5.77448
	8.219			7.69756		7.1526
	7.744			6.55524
	7.825			7.17356
	8.788			6.18844
	6.846			6.49236
	8.491			7.25216
	8.468			7.22596
	7.871
	9.171
	7.9
	7.618
	7.223
	6.817
	6.003
	8.789
	8.111
	8.4
	7.808

## Sheet: fig.2o
distribution of KD
	mGFP and vhh-mch	gap43-gfp and cyto-mcherry	Wnt5b-GFP and Ror2-mch Producing	Wnt5b-GFP and Ror2-mch on cytoneme	Wnt5b-GFP and Ror2-mch Receiving	Wnt5b and Ror2-∆crd-mch									0-200 nM	200-400 nM	400-600 nM	600-800 nM	800-1000 nM	1000
	484.401	3965.63	166.401	401.675	137.999	763.456								mGFP and vhh-mch	64.29	14.29	14.29	7.13
	731.248	880.802	440.231	131.778	114.121	7308.74								gap43-gfp and cyto-mcherry					9.09	90.91
	126.267	1741.24	185.001	190.111	95.5813	2056.21								Wnt5b-GFP and Ror2-mch Producing	31.25	31.25	37.5
	348.691	3775.74	335.998	413.174	492.966	575.156								Wnt5b-GFP and Ror2-mch on cytoneme	21.05	15.79	31.58	15.79	15.79
	548.043	7074.37	507.588	317.952	561.941	2860.71								Wnt5b-GFP and Ror2-mch Receiving	30.77	23.08	23.08	15.38	7.69
	301.229	5000	181.729	601.061	763.288	8947.89								Wnt5b and Ror2-∆crd-mch						100
	82.0918	1245.6	379.253	729.964	587.879	24239.5
	151.08	5000	168.392	350.174	374.906
	105.006	2005.55	451.652	786.003	722.78
	95.2107	5000	226.649	886.549	964.589
	0.595925	2779.55	542.79	480.914	318.488
	121.405		442.931	230.163	189.491
	93.2592		428.988	138.588	350.174
	23.5692		264.231	61.1926
			27.1389	589.324
			241.506	819.092
				447.199
				562.876
				909.956
