# Supplementary material for: Cytoneme-mediated transport of active Wnt5b–Ror2 complexes in zebrafish
Source: Nature. 2023 Dec 20;625(7993):126–33. doi: 10.1038/s41586-023-06850-7 (PMC10764289; doi:10.1038/s41586-023-06850-7)
Supplement: Supplementary file 8 — Source Data Fig. 3 [file 41586_2023_6850_MOESM8_ESM.xlsx]

## Sheet: fig.3c
ntl expression width length
Figure 3C
Width/length ratio				Length	in um			Width	in um
WT	MZ ror2 t13	ror1 crispant/MZ ror2 t13		WT	MZ ror2 t13	ror1 crispant/MZ ror2 t13		WT	MZ ror2 t13	ror1 crispant/MZ ror2 t13
0.136321	0.100544	0.13528		436.103	440.275	406.737		59.45	44.267	55.0232
0.0868074	0.0660325	0.129937		484.406	461.136	459.158		42.05	30.45	59.6617
0.0734824	0.117031	0.11163		453.85	436.472	479.022		33.35	51.0806	53.4731
0.120883	0.0664185	0.100366		450.893	511.528	490.565		54.5055	33.9749	49.2362
0.0582299	0.079041	0.135114		525.293	516.593	390.643		30.5877	40.832	52.7814
0.104016	0.171109	0.133934		460.236	416.011	508.951		47.8717	71.1834	68.1659
0.0984537	0.0895371	0.0903769		471.288	511.338	519.631		46.4	45.7837	46.9626
0.0739714	0.119919	0.108431		480.547	483.964	378.231		35.5468	58.0363	41.0118
0.0617695	0.106241	0.131226		527.516	436.741	479.354		32.5844	46.4	62.9039
0.0692072	0.132064	0.0759949		499.779	497.119	486.45		34.5883	65.6517	36.9678
0.0722103	0.073019	0.117093		528.231	542.02	471.544		38.1437	39.5778	55.2146
0.0801362	0.132842	0.173724		507.922	421.611	375.595		40.703	56.0077	65.25
0.0542678	0.0696198	0.106134		556.003	503.315	469.507		30.173	35.0407	49.8307
0.0513318	0.0950409			564.952	522.294			29	49.6393
0.0736412	0.143265			551.322	425.207			40.6	60.9174
0.0941164	0.0681121			496.842	532.211			46.761	36.25
0.0662631	0.0723644			518.768	542.494			34.3751	39.2573
0.0723742	0.0780693			530.44	504.561			38.3902	39.3907
0.105661	0.167934			525.982	371.381			55.5756	62.3674
0.0719298	0.176615			556.094	378.462			39.9997	66.8421
0.0823498	0.100871			503.601	520.87			41.4714	52.5408
0.0811701	0.0865734			540.646	529.647			43.8843	45.8533
0.106135	0.0948092			409.403	489.404			43.4522	46.4
0.111153	0.0670338			449.82	547.65			49.9989	36.7111
0.0739179	0.121748			490.409	378.495			36.25	46.081
0.0690431				505.776				34.9203
0.0710205				529.649				37.6159
0.0760129				500.718				38.0611
0.0843307				486.321				41.0118
0.104215				395.744				41.2424
0.0760412				546.373				41.5468
0.0814593				516.209				42.05
0.0866124				435.273				37.7
0.072959				491.667				35.8715
0.0903526				510.013				46.081
0.0640496				522.66				33.4761
0.0793039				426.458				33.8198
0.0833306				522.017				43.5

## Sheet: fig.3e
Ror ko phenotypes		n= numbers of embryos
	WT + Cas9 24h	WT + Cas9 48h	MZ ror2 t13 24h	MZ ror2 t13 48h	ror1 crisp/MZ ror2 t13 24h	ror1 crisp/MZ ror2 t13 48h	Ror res 24h	Ror res 48h
No phenotype	11	123	32	21	12	0	27	19
Curved Tail	1	1	43	24	58	59	5	12
Shorter body axis	0	0	0	0	50	33	2	2
Dead	0	3	0	0	8	1	1	1
Oedema	1	1	4	4	47	80	1	4
Total w/o oe	12	127	75	45	128	93	35	34
	Normal	Mild	Severe	%
WT + Cas9 24h	91.6667	8.33333	0
WT + Cas9 48h	96.8504	3.14961	0
MZ ror2 t13 24h	42.6667	57.3333	0
MZ ror2 t13 48h	46.6667	53.3333	0
ror1 crisp/MZ ror2 t13 24h	9.375	51.5625	39.0625
ror1 crisp/MZ ror2 t13 48h	0	64.5161	35.4839
Ror res 24h	77.14	14.29	8.57
Ror res 48h	55.88	35.29	8.82

## Sheet: fig.3f
Ror ko phenotypes		n= numbers of embryos
	WT + Cas9 24h	WT + Cas9 48h	MZ ror2 t13 24h	MZ ror2 t13 48h	ror1 crisp/MZ ror2 t13 24h	ror1 crisp/MZ ror2 t13 48h	Ror res 24h	Ror res 48h
No phenotype	11	123	32	21	12	0	27	19
Curved Tail	1	1	43	24	58	59	5	12
Shorter body axis	0	0	0	0	50	33	2	2
Dead	0	3	0	0	8	1	1	1
Oedema	1	1	4	4	47	80	1	4
Total w/o oe	12	127	75	45	128	93	35	34
	Oedema	Dead
WT + Cas9 24h	8.33333	0
WT + Cas9 48h	0.787402	2.3622
MZ ror2 t13 24h	5.33333	0
MZ ror2 t13 48h	8.88889	0
ror1 crisp/MZ ror2 t13 24h	36.7188	6.25
ror1 crisp/MZ ror2 t13 48h	86.0215	1.07527
Ror res 24h	2.86	2.86
Ror res 48h	11.76	2.94

## Sheet: fig.3h
filopodia length um																distribution of filopodia length
control	Wnt5b	Ror2	Wnt5b and Ror2	MZ ror2 t13	ror1 crispant/MZ ror2 t13	Irsp53 4k	Wnt5b, Ror2 and Irsp53 4k										0-4	4-8	8-12	12-16	16-20	20-24	24-28	more
3.795	16.834	14.98	4.906	2.407	4.48	6.768	3.11									control	46.87	47.41	5.72	0	0	0	0	0
7.099	11.776	11.974	6.157	1.702	3.805	5.171	2.936									Wnt5b	0	7.94	38.1	19.05	17.46	3.17	6.35	7.94
5.453	14.811	8.835	7.169	1.21	2.017	3.272	2.172									Ror2	7.08	39.82	29.2	14.16	2.65	2.65	2.65	1.77
4.857	8.317	9.622	11.25	0.902	9.469	2.429	5.057									Wnt5b and Ror2	2.94	27.94	33.82	16.18	5.88	4.41	5.88	2.94
5.664	15.354	13.088	27.472	2.017	11.048	7.544	4.577									MZ ror2 t13	41.35	40.06	14.1	3.53	0.32	0	0.32	0.32
8.836	7.162	8.982	9.724	5.635	2.706	4.763	13.083									ror1 crispant/MZ ror2 t13	35.58	36.7	15.36	5.62	3.37	2.25	0.75	0.37
1.804	9.351	4.363	5.561	10.563	6.137	6.9	9.491									Irsp53 4k	71.43	23.81	3.57	1.19	0	0	0	0
2.706	16.834	5.603	2.523	3.674	19.553	3.336	13.406									Wnt5b, Ror2 and Irsp53 4k	20.34	47.46	23.73	8.47	0	0	0	0
2.862	11.776	5.656	4.229	6.507	12.085	2.453	8.96
4.48	14.811	14.789	3.072	4.207	25.482	2.282	4.843
2.352	8.317	5.735	16.839	7.775	3.679	1.463	5.04
3.976	15.354	8.121	8.013	9.164	2.908	3.667	5.102
2.111	7.162	9.881	28.476	7.398	4.907	2.742	9.922
3.446	9.351	7.899	13.752	10.256	2.663	5.28	5.703
5.225	26.888	6.228	14.765	6.313	3.608	1.54
9.187	19.383	6.185	6.704	3.873	5.305	4.118	4.953
3.484	8.698	11.824	13.879	2.744	3.558	4.038	5.071
2.31	12.97	6.84	12.629	10.003	5.405	2.217	6.265
9.353	15.91	3.287	25.784	15.095	1.992	4.463	2.601
4.389	11.798	6.646	12.374	4.362	1.917	4.87	2.878
5.329	10.535	4.925	18.909	6.085	6.128	2.223	4.702
4.207	15.024	9.728		3.155	5.31	1.939
6.506	8.645	12.103	27.386	2.107	3.252	10.372	12.839
5.159	8.921	13.676	11.388	8.394	7.437	2.601	10.176
4.655	10.886	9.802	9.333	12.411	6.506	2.278	12.977
3.993	14.053	6.464	7.214	7.099	3.252	3.952	12.036
4.765	9.543	6.703	6.158	8.735	1.263	4.92	9.239
5.547	17.357	9.44	15.528	7.194	1.552	10.055	4.778
4.184	11.946	2.947		2.179	4.567	12.489	9.929
3.544	37.011	4.737	20.403	15.466	16.533	5.424	8.499
6.438	5.35	4.05	11.396	1.633	9.796	5.45	8.941
9.914	30.189	7.068	9.086	4.089	1.623	6.474
3.422	11.954	9.43	11.376	2.583	1.613	6.074	9.493
2.453	16.103	7.067	6.854	1.633	7.653	5.397	10.03
3.894	30.138	10.257	6.821	10.15	5.305	4.11	9.695
3.885	17.832	5.788		6.398	1.711	9.787
6.393	32.59	4.183	24.952	5.243	6.87	3.86	7.82
3.403	7.443	8.955	13.172	6.808	5.105	3.603	5.965
4.344	30.55	8.445	10.803	3.985	2.663	6.485	2.231
4.113	10.159	3.887	8.026	1.531	5.823	6.665	5.287
2.818	27.464	4.395	13.342	4.122	1.883	4.438	5.16
2.747	26.861	3.356		13.845	4.509		2.172
3.061	13.489	5.773	23.054	1.275	1.663		4.762
4.222	26.336	6.091	7.67	9.469	8.615		11.008
1.613	19.467	10.713	9.803	4.69	2.352		5.421
6.945	16.298	3.807	6.664	7.502	5.079		5.522
7.319	12.535	12.67	17.298	4.592	9.015		7.977
7.67	14.16	8.972	7.507	4.707	7.67		6.791
5.495	9.545	6.467	10.413	9.607	5.234		2.718
2.818	20.379	6.105	10.321	10.848	1.263		6.892
4.929	10.659	6.172	15.194	11.129	3.864
4.466	15.956	3.719	6.893	5.933	8.546		5.661
2.852	8.145	4.344	9.695	2.345	4.683		3.714
2.747	17.22	4.358	19.418	2.282	9.21		7.211
5.012	19.19	6.15	28.534	5.597	14.249		2.911
5.746	16.332	7.07		2.352	7.673		8.254
4.222	10.126	8.703	20.758	17.27	7.395		8.614
7.978	8.963	8.693	6.655	12.851	14.497		4.242
3.326	8.265	10.843	6.657	6.421	9.256		4.896
4.222	11.524	7.945	6.34	3.502	6.354		3.773
3.326	8.992	7.817	10.295	2.31	4.113
5.6	23.81	6.904	10.229	10.285	2.165		4.476
6.622	8	6.313	8.186	6.778	17.242		4.164
2.818		9.876		1.711	9.551		4.342
4.207		4.897	11.535	1.263	14.235		2.975
2.818		2.31	7.781	2.583	16.466
3.553		13.673	14.647	2.407	11.388
5.391		11.221	7.305	1.663	10.561
5.218		14.563	10.184	7.29	6.536
3.227		13.716		10.806	2.165
5.582		25.925	9.817	2.194	6.127
9.707		14.6	10.796	3.956	5.054
9.693		15.381	9.152	4.287	1.275
3.082		10.471	14.638	2.706	7.756
7.571		12.054	10.219	10.207	2.759
3.267		12.598		5.203	3.072
5.243		11.636		1.663	1.409
2.512		38.9		6.556	1.275
3.826		36.983		3.403	4.873
4.803		6.703		0.902	11.261
4.87		7.966		5.308	2.42
3.63		6.564		4.509	7.895
5.243		25.789		3.47	3.082
4.113		10.487		7.305	13.096
8.415		4.207		11.482	11.611
7.645		23.93		4.053	7.15
6.617		6.125		1.613	5.626
5.817		20.12		2.057	2.179
5.411		11.717		2.564	4.033
3.835		18.361		9.875	9.968
4.389		7.534		2.345	4.9
4.113		4.552		2.26	3.326
8.391		9.707		5.629	10.575
6.145		18.373		1.275	3.608
4.813		7.732		11.14	10.338
1.804		9.003		3.37	10.741
2.975		7.38		7.108	18.568
9.225		5.079		7.254	6.228
4.207		8.923		2.453	9.616
2.31		14.565		7.109	5.102
3.282		6.504		8.269	8.085
4.033		24.367		7.402	8.315
6.622		7.99		5.645	5.507
3.571		12.033		6.883	8.899
5.203		23.068		3.625	4.679
7.252		9.289		2.31	2.73
6.78		3.47		2.532	5.122
5.602		8.067		3.427	5.423
1.301		19.273		6.08	5.243
9.767		8.449		3.311	5.165
6.854		8.276		2.995	2.165
3.608		9.44		7.074	7.939
5.917		13.394		5.695	7.955
5.635				7.044	2.282
4.52				5.102	3.856
8.01				6.02	3.252
6.93				9.271	5.568
3.679				2.057	9.116
2.194				5.664	5.629
5.03				1.804	3.719
5.873				4.344	11.193
4.544				4.989	6.143
7.729				10.386	3.719
3.885				1.374	12.451
5.704				13.142	5.612
4.344				13.407	3.155
6.3				4.344	5.996
3.227				1.943	9.434
2.975				8.329	6.583
2.975				6.19	9.56
11.122				2.706	6.261
2.525				4.857	7.102
7.115				5.002	8.262
7.584				5.453	4.599
4.207				2.583	8.067
6.635				5.268	8.912
4.84				3.985	8.422
4.43				3.714	16.62
4.62				4.368	13.978
2.886				3.544	6.654
4.344				8.107	6.845
7.632				4.41	3.835
6.186				9.469	9.641
5.772				1.883	3.648
5.459				1.613	12.692
6.512				5.079	10.109
5.429				2.681	9.566
5.828				3.594	22.026
5.063				7.889	20.681
6.462				5.268	14.903
3.907				4.693	4.276
4.73				4.366	2.352
3.247				6.892	6.127
4.207				8.317	3.502
4.627				2.165	5.809
5.873				2.564	7.053
4.62				9.059	10.083
5.647				10.961	4.344
7.048				6.042	5.42
8.099				9.305	4.84
9.247				4.776	3.805
10.927				1.857	7.369
3.766				4.751	7.262
4.627				11.724	6.504
5.051				4.033	11.183
4.462				4.333	21.142
2.42				9.49	3.211
3.778				11.103	5.342
4.344				8.117	5.165
6.165				4.923	5.426
4.222				5.438	4.989
7.26				9.869	2.975
6.395				4.246	13.175
4.476				3.422	6.23
2.282				6.05	5.127
7.521				2.017	4.033
3.103				3.066	23.304
5.881				4.033	5.363
4.704				2.852	3.993
5.363				4.599	6.876
3.608				3.719	13.886
4.62				5.459	8.472
3.103				5.603	1.21
3.227				4.576	9.523
6.28				7.558	5.775
3.835				7.821	3.608
5.209				26.979	1.804
7.788				4.081	7.184
5.917				5.169	2.057
2.42				4.113	2.179
9.872				3.066	13.354
10.145				29.848	3.719
4.563				6.423	2.512
5.523				9.529	1.711
5.365				2.345	21.679
2.42				3.066	1.313
3.326				6.477	1.623
6.175				1.623	15.208
2.818				1.082	1.943
7.705				2.172	2.818
5.733				3.873	6.556
4.976				3.37	5.477
2.753				5.054	2.551
3.103				5.326	1.155
3.355				5.203	3.316
3.267				4.053	2.111
5.268				7.831	2.706
3.96				8.666	13.361
2.179				5.139	6.93
2.551				2.712	4.637
3.424				2.564	4.927
4.069				2.42	19.522
4.069				2.663	2.551
3.37				4.344	5.054
4.195				1.804	3.227
5.327				5.908	5.195
4.44				8.183	2.681
4.429				2.936	10.098
2.31				4.153	1.21
3.465				11.027	7.07
1.857				4.344	2.692
3.608				2.936	9.115
2.706				3.553	4.922
9.369				5.259	3.422
4.455				1.804	3.767
4.721				2.997	2.512
5.775				7.201	4.712
2.818				4.033	5.196
4.524				13.983	3.612
3.292				2.892	3.326
1.623				6.566	11.328
3.072				5.775	1.487
2.165				4.195	6.393
3.86				2.601	24.985
2.681				11.189	1.454
1.301				15.191	2.767
2.551				3.326	1.804
2.112				1.313	1.613
2.282				1.443	1.313
3.753				3.625	1.984
3.504				9.501	5.385
2.681				2.936	4.609
2.96				5.079	2.706
2.407				5.054	4.803
4.745				4.089	1.951
0.902				7.572	4.069
5.363				8.323	6.133
3.072				5.438	1.097
1.372				3.103	2.179
6.857				4.089	1.883
2.564				3.072	4.993
2.506				1.813	2.626
4.678				2.26	4.1
2.747				1.776	10.256
11.16				1.813	2.057
6.902				1.097	3.103
3.714				2.706	13.111
3.993				4.776	1.857
4.366				2.172	7.676
3.636				3.695	39.432
5.947				3.608	3.625
1.487				3.252	21.319
6.098				12.885	9.965
1.663				8.322	5.603
2.231				3.719	6.905
2.681				6.047	19.073
5.908				7.955	16.992
3.515				1.374
3.766				10.011
6.536				5.618
3.476				1.487
4.153				3.002
1.082				3.792
3.835				2.453
4.735				1.313
1.943				6.857
2.706				5.13
10.545				2.506
4.762				2.453
5.214				2.231
4.437				2.823
3.292				3.316
4.475				5.603
4.911				5.033
3.326				2.407
1.943				7.097
2.028				8.508
2.057				7.345
2.453				7.409
5.701				3.002
3.422				4.87
4.329				2.057
3.326				3.719
4.064				9.15
6.536				2.165
7.67				3.247
2.892				4.287
2.372				4.986
5.015				7.368
2.564				5.08
4.218				5.889
3.826				2.914
7.678				7.034
4.588				3.753
2.453				5.897
2.282				5.713
2.626				9.108
5.447				3.594
3.422				3.856
3.956				2.453
2.202				13.964
2.057				7.519
2.31
3.446
2.179
2.202
2.852
3.761
2.601
3.316
3.191
3.414
2.975
2.653
2.583
2.407
2.564
3.114
3.028
2.663
4.422
4.117
3.502
6.086
7.064
4.732
1.711
1.301
6.301
3.902
6.939
8.055
5.411
1.917
6.906
4.184
3.103
2.352
2.936
1.883
1.804
1.702
4.542
1.552
4.799
3.96
2.017
5.102
5.947
1.813
3.432
6.212
1.633
2.818
6.163
7.209
2.423

## Sheet: fig.3i
distribution of filopodia numbers
	0-2	2-4	4-6	6-8	8-10	10-12	12-14	more
control	13.27	20.41	16.33	33.67	8.16	5.1	2.04	1.02
Wnt5b	90.7	9.3
Ror2	47.06	19.33	15.13	7.56	4.2	4.2	0	2.52
Wnt5b and Ror2	85	12.5	2.5	0	0	0	0	0
MZ ror2 t13	28.13	37.5	12.5	9.375	6.25	6.25	0	0
ror1 crispant/MZ ror2 t13	60.56	22.54	12.68	1.41	1.41	1.41	0	0
Irsp53 4k	76.92	6.15	9.23	4.62	0	1.54	1.54	0
Wnt5b, Ror2 and Irsp53 4k	43.75	31.25	6.25	12.5	6.25	0	0	0

## Sheet: fig.3k
Wnt5b presentation on plasma membrane of producing cells
n=9embs	n=6embs	n=9embs
52cells	35 cells	59 cells
WT	Ror2	Ror1gRNA/Ror2KO
5	3	0
11	25	0
1	14	0
1	15	0
0	11	0
18	16	1
23	20	7
32	36	2
27	6	0
35	7	0
23	5	0
15	25	0
6	9	2
2	0	0
0	0	0
0	41	0
0	5	3
0	6	0
0	2	0
4	1	2
6	14	0
0	5	0
5	14	0
2	17	0
9	10	0
2	9	0
1	11	0
6	10	0
6	12	2
5	12	1
2	12	4
2	8	13
0	30	1
14	17	2
10	23	0
4		2
14		0
2		0
3		1
5		0
4		0
4		3
5		0
9		8
14		4
2		2
3		10
9		2
11		0
25		3
9		0
2		0
		0
		1
		0
		1
		2
		21
		8

## Sheet: fig.3l
Frequency of Wnt5b puncta at distances from clone
n=8embs	n=5embs	n=8 embs
WT	Ror2	Ror1gRNA/Ror2KO	WT	Ror2	Ror1gRNA/Ror2KO	WT	Ror2	Ror1gRNA/Ror2KO	WT	Ror2	Ror1gRNA/Ror2KO
0-5um	0-5um	0-5um	5-10um	5-10um	5-10um	10-15um	10-15um	10-15um	15-20um	15-20um	15-20um
2	3	0	6	6	0	3	2	1	5	1	1
3	3	0	5	1	2	5	6	0	1	1	0
3	2	2	1	8	0	0	0	1	0	1	0
0	4	0	1	3	0	1	1	1	0	0	0
0	2	3	1	2	1	0	1	1	1	0	0
2	2	2	1	1	4	1	4	0	0	1	0
0	5	0	0	2	0	0	7	3	0	3	0
0	0	1	2	0	2	4	0	0	0	2	0
0		3	0		0	0		0	3		0
0		1	2		1	0		0	1		0
6		0	5		1	1		0	1		2
7		0	7		0	3		0	2		0
4		2	3		4	3		3	1		1
6		1	2		1	2		0	2		0
1		0	3		0	2		0	1		1
1		0	1		0	0		0	0		0
		0			0			0			0
		2			0			1			0
		1			1			2			0
		0			0			0			0
		0			0			1			0
		2			0			1			0
		2			0			0			0
