# Supplementary material for: Cytoneme-mediated transport of active Wnt5b–Ror2 complexes in zebrafish
Source: Nature. 2023 Dec 20;625(7993):126–33. doi: 10.1038/s41586-023-06850-7 (PMC10764289; doi:10.1038/s41586-023-06850-7)
Supplement: Supplementary file 9 — Source Data Fig. 4 [file 41586_2023_6850_MOESM9_ESM.xlsx]

## Sheet: Figure 4d
							50ng/μL Wnt5b Ror2							100ng/μL Wnt5b Ror2																	Control							50ng/μL Wnt5b Ror2								100ng/μL Wnt5b Ror2
																					200ng/μL Wnt5b and Ror2									1	23.08	16.67	22.22	9.09	11.11	11.11	9.09	50	44.44	50	75	44.44	44.44	75		66.67	57.14	87.5	75
control							NO. cells distance	NO. cells negetive signal	positive NO.			posi%		NO. cells distance	NO. cells negetive signal	positive NO.			posi%											2	28.57	30	27.27	30	22.22	28.57	20	57.14	33.33	42.86	83.33	42.86	54.55	70		66.67	57.14	75	71.43
							1	4	4	8		50		1	3	6	9		66.67		NO. cells distance	NO. cells negative signal	positive NO.			neg %	posi%			3	18.18	33.33	16.67	25	22.22	25	11.11	42.86	44.44	40	66.67	41.67	55.56	62.5		33.33	42.86	75	66.67
NO. cells distance	NO. cells negetive signal	positive NO.			posi%		1	5	4	9		44.44		1	3	4	7		57.14		1	0	7		7	0	100			4	30	25	20	25	0	0	20	66.67	33.33	37.5	71.43	40	33.33	75		28.57	28.57	57.14	50
1	10	3	13		23.08		1	5	5	10		50		1	1	7	8		87.5		1	0	11		11	0	100			5	30	20	16.67	14.29	0	0	28.57	66.67	66.67	42.86	66.67	33.33	0	40		28.57	37.5	33.33	40
1	10	2	12		16.67		1	2	6	8		75		1	2	6	8		75		1	0	11		11	0	100
1	7	2	9		22.22		1	5	4	9		44.44		1	2	6	8		75		1	0	7		7	0	100
1	10	1	11		9.09		1	5	4	9		44.44		1	7	2	9		22.22		1	0	9		9	0	100
1	8	1	9		11.11		1	2	6	8		75		1	3	6	9		66.67		1	1	6		7	14.29	85.71
1	8	1	9		11.11		2	3	4	7		57.14		1	2	8	10		80		1	1	6		7	14.29	85.71
1	10	1	11		9.09		2	6	3	9		33.33		1	9	3	12		25		1	0	10		10	0	100
2	10	4	14		28.57		2	4	3	7		42.86		1	6	3	9		33.33		1	1	9		10	10	90
2	7	3	10		30		2	1	5	6		83.33		1	3	5	8		62.5		1	0	7		7	0	100
2	8	3	11		27.27		2	4	3	7		42.86		1	7	2	9		22.22		1	0	7		7	0	100
2	7	3	10		30		2	5	6	11		54.55		2	3	6	9		66.67		1	0	10		10	0	100
2	7	2	9		22.22		2	3	7	10		70		2	3	4	7		57.14		2	0	10		10	0	100
2	5	2	7		28.57		3	4	3	7		42.86		2	2	6	8		75		2	0	13		13	0	100
2	8	2	10		20		3	5	4	9		44.44		2	2	5	7		71.43		2	0	10		10	0	100
3	9	2	11		18.18		3	3	2	5		40		2	3	5	8		62.5		2	0	9		9	0	100
3	6	3	9		33.33		3	2	4	6		66.67		2	8	2	10		20		2	1	8		9	11.11	88.89
3	5	1	6		16.67		3	7	5	12		41.67		2	3	5	8		62.5		2	0	8		8	0	100
3	9	3	12		25		3	4	5	9		55.56		2	3	8	11		72.73		2	1	8		9	11.11	88.89
3	7	2	9		22.22		3	3	5	8		62.5		2	7	2	9		22.22		2	1	10		11	9.09	90.91
3	6	2	8		25		4	2	4	6		66.67		2	6	4	10		40		2	1	9		10	10	90
3	8	1	9		11.11		4	6	3	9		33.33		2	4	2	6		33.33		2	0	10		10	0	100
4	7	3	10		30		4	5	3	8		37.5		2	8	3	11		27.27		2	0	6		6	0	100
4	6	2	8		25		4	2	5	7		71.43		3	4	2	6		33.33		2	0	7		7	0	100
4	8	2	10		20		4	6	4	10		40		3	4	3	7		42.86		3	0	10		10	0	100
4	6	2	8		25		4	6	3	9		33.33		3	2	6	8		75		3	1	11		12	8.33	91.67
4	5	0	5		0		4	2	6	8		75		3	3	6	9		66.67		3	1	11		12	8.33	91.67
4	5	0	5		0		5	1	2	3		66.67		3	2	4	6		66.67		3	0	8		8	0	100
4	8	2	10		20		5	2	4	6		66.67		3	4	2	6		33.33		3	0	9		9	0	100
5	7	3	10		30		5	4	3	7		42.86		3	2	4	6		66.67		3	0	7		7	0	100
5	4	1	5		20		5	2	4	6		66.67		3	4	5	9		55.56		3	2	8		10	20	80
							5	6	3	9		33.33		3	6	3	9		33.33		3	4	7		11	36.36	63.64
							5	4	0	4		0		3	7	3	10		30		3	1	10		11	9.09	90.91
							5	3	2	5		40		3	4	2	6		33.33		3	0	11		11	0	100
														3	8	3	11		27.27		3	2	6		8	25	75
														4	5	2	7		28.57		3	0	7		7	0	100
														4	5	2	7		28.57		4	1	11		12	8.33	91.67
														4	3	4	7		57.14		4	0	8		8	0	100
														4	3	3	6		50		4	0	11		11	0	100
														4	3	1	4		25		4	1	9		10	10	90
														4	5	1	6		16.67		4	0	6		6	0	100
														4	5	6	11		54.55		4	0	7		7	0	100
														4	4	3	7		42.86		4	3	6		9	33.33	66.67
														4	10	3	13		23.08		4	1	7		8	12.5	87.5
														4	7	4	11		36.36		4	1	9		10	10	90
														4	3	1	4		25		4	0	15		15	0	100
														4	7	2	9		22.22		4	0	7		7	0	100
														5	5	2	7		28.57		4	0	7		7	0	100
														5	5	3	8		37.5		5	2	13		15	13.33	86.67
														5	4	2	6		33.33		5	1	8		9	11.11	88.89
														5	3	2	5		40		5	0	9		9	0	100
														5	2	1	3		33.33		5	1	11		12	8.33	91.67
														5	5	2	7		28.57		5	0	8		8	0	100
														5	6	4	10		40		5	0	4		4	0	100
														5	4	2	6		33.33		5	3	5		8	37.5	62.5
														5	11	3	14		21.43		5	0	5		5	0	100
														5	4	2	6		33.33		5	0	8		8	0	100
														5	3	0	3		0		5	3	13		16	18.75	81.25
														5	7	2	9		22.22		5	1	9		10	10	90
																					5	0	6		6	0	100
[truncated: 20 more columns]

## Sheet: Figure 4g
																														cell distance
																															control							Wnt5b and Ror2
control								Wnt5b and Ror2								IRSp53 4k							Wnt5b,Ror2 and IRSp534k							1	25	28.57	9.09	15.38	0	18.18		100	100	100	100	100	85.71	85.71	100	90	100	100	100
																														2	8.33	16.67	8.33	23.08	11.11	16.67		100	100	100	100	88.89	100	88.89	90.91	90	100	100	100
		PCP		neg. %	posi.%			NO. cells distance	NO. cells negative signal	positive NO.			neg %	posi%		NO. cells distance	NO. cells negative signal	positive NO.		neg 100%	posi 100%		NO. cells distance	NO. cells negative signal	positive NO.		neg 100	posi 100%		3	18.18	0	0	22.22	0	23.08	0	100	91.67	91.67	100	100	100	80	63.64	90.91	100	75	100
NO. cells distance	NO. cells negetive signal	positive NO.						1	0	7		7	0	100		1	17	0	17	100	0		1	5	8	13	38.46	61.54		4	10	20	0	11.11	28.57	10		91.67	100	100	90	100	100	66.67	87.5	90	100	100	100
1	6	2	8	75	25			1	0	11		11	0	100		1	13	0	13	100	0		1	5	7	12	41.67	58.33		5	14.29	0	14.29	14.29	16.67			86.67	88.89	100	91.67	100	100	62.5	100	100	81.25	90	100
1	5	2	7	71.43	28.57			1	0	11		11	0	100		1	8	0	8	100	0		1	6	5	11	54.55	45.45
1	10	1	11	90.91	9.09			1	0	7		7	0	100		1	9	1	10	90	10		1	5	8	13	38.46	61.54
1	11	2	13	84.62	15.38			1	0	9		9	0	100		1	9	0	9	100	0		1	5	5	10	50	50
1	11	0	11	100	0			1	1	6		7	14.29	85.71		1	15	0	15	100	0		1	7	5	12	58.33	41.67
1	9	2	11	81.82	18.18			1	1	6		7	14.29	85.71		1	13	2	15	86.67	13.33		1	11	2	13	84.62	15.38
2	11	1	12	91.67	8.33			1	0	10		10	0	100		1	14	0	14	100	0		1	4	6	10	40	60
2	5	1	6	83.33	16.67			1	1	9		10	10	90		2	14	3	17	82.35	17.65		1	5	4	9	55.56	44.44
2	11	1	12	91.67	8.33			1	0	7		7	0	100		2	10	2	12	83.33	16.67		2	10	5	15	66.67	33.33
2	10	3	13	76.92	23.08			1	0	7		7	0	100		2	9	1	10	90	10		2	5	8	13	38.46	61.54
2	8	1	9	88.89	11.11			1	0	10		10	0	100		2	10	1	11	90.91	9.09		2	3	7	10	30	70
2	5	1	6	83.33	16.67			2	0	10		10	0	100		2	13	0	13	100	0		2	6	7	13	46.15	53.85
3	9	2	11	81.82	18.18			2	0	13		13	0	100		2	11	2	13	84.62	15.38		2	9	3	12	75	25
3	5	0	5	100	0			2	0	10		10	0	100		2	15	0	15	100	0		2	3	8	11	27.27	72.73
3	4	0	4	100	0			2	0	9		9	0	100		2	8	2	10	80	20		2	8	5	13	61.54	38.46
3	7	2	9	77.78	22.22			2	1	8		9	11.11	88.89		3	13	1	14	92.86	7.14		2	4	6	10	40	60
3	14	0	14	100	0			2	0	8		8	0	100		3	8	2	10	80	20		2	7	5	12	58.33	41.67
3	10	3	13	76.92	23.08			2	1	8		9	11.11	88.89		3	7	1	8	87.5	12.5		3	7	6	13	53.85	46.15
3	4	0	4	100	0			2	1	10		11	9.09	90.91		3	10	1	11	90.91	9.09		3	3	7	10	30	70
4	9	1	10	90	10			2	1	9		10	10	90		3	9	1	10	90	10		3	5	8	13	38.46	61.54
4	4	1	5	80	20			2	0	10		10	0	100		3	14	0	14	100	0		3	5	6	11	45.45	54.55
4	3	0	3	100	0			2	0	6		6	0	100		3	13	1	14	92.86	7.14		3	7	5	12	58.33	41.67
4	8	1	9	88.89	11.11			2	0	7		7	0	100		3	7	1	8	87.5	12.5		3	2	5	7	28.57	71.43
4	10	4	14	71.43	28.57			3	0	10		10	0	100		4	16	1	17	94.12	5.88		3	7	4	11	63.64	36.36
4	9	1	10	90	10			3	1	11		12	8.33	91.67		4	10	1	11	90.91	9.09		3	4	7	11	36.36	63.64
5	6	1	7	85.71	14.29			3	1	11		12	8.33	91.67		4	8	1	9	88.89	11.11		3	4	4	8	50	50
5	3	0	3	100	0			3	0	8		8	0	100		4	11	0	11	100	0		4	8	8	16	50	50
5	6	1	7	85.71	14.29			3	0	9		9	0	100		4	9	1	10	90	10		4	6	6	12	50	50
5	6	1	7	85.71	14.29			3	0	7		7	0	100		4	11	0	11	100	0		4	7	5	12	58.33	41.67
5	5	1	6	83.33	16.67			3	2	8		10	20	80		4	13	1	14	92.86	7.14		4	4	7	11	36.36	63.64
								3	4	7		11	36.36	63.64		4	10	2	12	83.33	16.67		4	6	6	12	50	50
								3	1	10		11	9.09	90.91		5	15	1	16	93.75	6.25		4	8	6	14	57.14	42.86
								3	0	11		11	0	100		5	12	2	14	85.71	14.29		4	7	4	11	63.64	36.36
								3	2	6		8	25	75		5	8	1	9	88.89	11.11		4	7	4	11	63.64	36.36
								3	0	7		7	0	100		5	13	1	14	92.86	7.14		4	5	5	10	50	50
								4	1	11		12	8.33	91.67		5	10	1	11	90.91	9.09		5	9	5	14	64.29	35.71
								4	0	8		8	0	100		5	6	0	6	100	0		5	4	8	12	33.33	66.67
								4	0	11		11	0	100		5	14	0	14	100	0		5	3	6	9	33.33	66.67
								4	1	9		10	10	90		5	8	1	9	88.89	11.11		5	5	5	10	50	50
								4	0	6		6	0	100									5	7	4	11	63.64	36.36
								4	0	7		7	0	100									5	2	6	8	25	75
								4	3	6		9	33.33	66.67									5	5	2	7	71.43	28.57
								4	1	7		8	12.5	87.5									5	7	6	13	53.85	46.15
								4	1	9		10	10	90									5	4	6	10	40	60
								4	0	15		15	0	100
								4	0	7		7	0	100
								4	0	7		7	0	100
								5	2	13		15	13.33	86.67
								5	1	8		9	11.11	88.89
								5	0	9		9	0	100
								5	1	11		12	8.33	91.67
								5	0	8		8	0	100
								5	0	4		4	0	100
								5	3	5		8	37.5	62.5
								5	0	5		5	0	100
								5	0	8		8	0	100
								5	3	13		16	18.75	81.25
								5	1	9		10	10	90
								5	0	6		6	0	100
[truncated: 17 more columns]

## Sheet: Figure 4K Raw JNKactiv.cellrow
Figure 4 K
Raw, JNK positive/activated in the row from clone
Ror1 gRNA Ror2 KO , JNK, MemGFP						Wnt5b Ror1 Ror2KO JNK						Ror1 gRNA Ror2 KO , JNK, Wnt5b Ror2 MemGFP
Cell row from clone	negative cells	positive cells	Total	percentage positive		Cell row from clone						Cell row from clone	negative cells	positive cells	Total	percentage positive
1	8	1	9	11.1111		e1	negative cells	positive cells	Total	percentage positive		e1
2	5	1	6	16.6667		1	4	1	5	20		1	6	4	10	40
3	5	0	5	0		2	3	1	4	25		2	5	0	5	0
4	2	0	2	0		3	3	1	4	25		3	4	0	4	0
e2						4	4	0	4	0		4	4	0	4	0
1	7	2	9	22.2222								5	6	0	6	0
2	8	0	8	0		e2						e2
3	7	0	7	0		1	3	4	7	57.1429		1	7	4	11	36.3636
4	3	0	3	0		2	6	0	6	0		2	2	1	3	33.3333
5	3	0	3	0		3	5	2	7	28.5714		3	2	0	2	0
e3						4	3	1	4	25		e3
1	7	0	7	0		e3						1	4	5	9	55.5556
2	4	0	4	0		1	7	6	13	46.1538		2	3	2	5	40
3	5	0	5	0		2	4	0	4	0		3	2	3	5	60
4	2	1	3	33.3333		3	5	0	5	0		4	4	1	5	20
5	2	2	4	50		e4						5	1	0	1	0
e4						1	3	2	5	40		e4
1	6	3	9	33.3333		2	4	1	5	20		1	0	5	5	100
2	6	1	7	14.2857		3	4	1	5	20		2	0	3	3	100
3	4	0	4	0		4	4	0	4	0		3	0	2	2	100
4	2	0	2	0		5	5	0	5	0		4	0	1	1	100
5	1	0	1	0		e5						e5
e5						1	5	2	7	28.5714		1	5	2	7	28.5714
1	16	1	17	5.88235		2	4	1	5	20		2	6	1	7	14.2857
2	7	1	8	12.5		3	4	0	4	0		3	2	1	3	33.3333
3	6	0	6	0		4	3	1	4	25		4	2	0	2	0
4	3	0	3	0		e6						5	3	0	3	0
5	2	0	2	0		1	6	5	11	45.4545		e6
						2	5	2	7	28.5714		1	2	3	5	60
						3	4	2	6	33.3333		2	3	3	6	50
						4	5	0	5	0		3	5	2	7	28.5714
						e7						4	4	0	4	0
						1	7	3	10	30		5	1	0	1	0
						2	4	2	6	33.3333		e7
						3	3	2	5	40		1	14	7	21	33.3333
						4	3	0	3	0		2	2	3	5	60
						5	3	1	4	25		3	4	0	4	0
						e8						4	2	0	2	0
						1	3	9	12	75		5	2	1	3	33.3333
						2	10	4	14	28.5714		e8
						3	9	2	11	18.1818		1	7	4	11	36.3636
						4	3	1	4	25		2	5	0	5	0
						5	3	1	4	25		3	3	1	4	25
						e9						4	1	1	2	50
						1	4	3	7	42.8571		5	1	0	1	0
						2	2	4	6	66.6667		e9
						3	2	1	3	33.3333		1	15	3	18	16.6667
						4	3	0	3	0		2	5	3	8	37.5
						5	4	0	4	0		3	1	1	2	50
						e10						4	0	1	1	100
						1	9	12	21	57.1429
						2	8	2	10	20
						3	6	1	7	14.2857
						4	4	0	4	0
						5	3	0	3	0
						e11
						1	10	3	13	23.0769
						2	4	4	8	50
						3	2	3	5	60
						4	4	2	6	33.3333
						5	4	1	5	20
						e12
						1	17	5	22	22.7273
						2	9	3	12	25
						3	3	1	4	25

## Sheet: Figure 4K
Figure 4 K
Percentage JNK activation in cell row from clone
Ror1 Ror2 KO Mem	Ror1 Ror2KO Wnt5b	Ror1 Ror2 KO wnt5b Ror2	Ror1 Ror2 KO Mem	Ror1 Ror2KO Wnt5b	Ror1 Ror2 KO wnt5b Ror2	Ror1 Ror2 KO Mem	Ror1 Ror2KO Wnt5b	Ror1 Ror2 KO wnt5b Ror2	Ror1 Ror2 KO Mem	Ror1 Ror2KO Wnt5b	Ror1 Ror2 KO wnt5b Ror2	Ror1 Ror2 KO Mem	Ror1 Ror2KO Wnt5b	Ror1 Ror2 KO wnt5b Ror2
Row1			Row2			Row3			Row4			Row5
1	1	1	2	2	2	3	3	3	4	4	4	5	5	5
11.1111	20	40	16.6667	25	0	0	25	0	0	0	0	50	0	0
22.2222	57.1429	36.3636	0	0	33.3333	0	28.5714	0	0	25	20	0	25	0
0	46.1538	55.5556	0	0	40	0	0	60	33.3333	0	100	0	25	0
33.3333	40	100	14.2857	20	100	0	20	100	0	25	0	0	0	0
5.88235	28.5714	28.5714	12.5	20	14.2857	0	0	33.3333	0	0	0		0	33.3333
	45.4545	60		28.5714	50		33.3333	28.5714		0	0		20	0
	30	33.3333		33.3333	60		40	0		25	50
	75	36.3636		28.5714	0		18.1818	25		0	100
	42.8571	16.6667		66.6667	37.5		33.3333	50		0
	57.1429			20			14.2857			33.3333
	23.0769			50			60
	22.7273			25			25

## Sheet: Fig 4O Raw JNKactiv.cellrow
Figure 4 O
Raw, JNK positive/activated in the row from clone
Wnt5b Ror2 WT						vm209 Wnt5b Ror2
e1	negative cells	positive cells	Total	percentage positive		e1	negative cells	positive cells	Total	percentage positive
1	0	7	7	100		1	8	1	9	11.1111
2	0	9	9	100		2	5	2	7	28.5714
3	1	6	7	85.7143		3	4	1	5	20
4	0	6	6	100		4	5	0	5	0
e2						5	3	0	3	0
1	9	5	14	35.7143
2	4	2	6	33.3333		e2
3	4	1	5	20		1	10	1	11	9.09091
4	4	0	4	0		2	7	0	7	0
5	3	0	3	0		3	7	0	7	0
						4	4	0	4	0
e3						5	5	0	5	0
1	3	13	16	81.25
2	1	9	10	90		e3
3	1	8	9	88.8889		1	10	1	11	9.09091
4	1	6	7	85.7143		2	6	1	7	14.2857
5	5	1	6	16.6667		3	4	1	5	20
e4						4	4	0	4	0
1	2	4	6	66.6667		5	5	0	5	0
2	2	2	4	50
3	1	2	3	66.6667		e4
4	0	3	3	100		1	9	0	9	0
						2	4	0	4	0
e5						3	5	0	5	0
1	5	4	9	44.4444		4	5	0	5	0
2	3	8	11	72.7273		5	6	0	6	0
3	2	5	7	71.4286
4	0	6	6	100
5	0	5	5	100
e6
1	5	5	10	50
2	5	0	5	0
3	5	1	6	16.6667
4	3	0	3	0
e7
1	4	1	5	20
2	7	0	7	0
3	6	1	7	14.2857
4	4	1	5	20
e8
1	3	3	6	50
2	0	5	5	100
3	2	4	6	66.6667
4	1	5	6	83.3333
5	3	3	6	50
e9
1	3	2	5	40
2	2	4	6	66.6667
3	0	6	6	100
4	1	5	6	83.3333
5	3	3	6	50
e10
1	4	4	8	50
2	1	4	5	80
3	1	7	8	87.5
4	3	3	6	50
e11
1	3	7	10	70
2	1	4	5	80
3	3	3	6	50
4	3	2	5	40
e12
1	4	5	9	55.5556
2	3	7	10	70
3	2	2	4	50
4	0	5	5	100
5	0	5	5	100
e13
1	7	9	16	56.25
2	2	6	8	75
3	2	3	5	60
4	2	3	5	60
e14
1	12	10	22	45.4545
2	9	6	15	40
3	6	7	13	53.8462
4	5	3	8	37.5
e15
1	11	8	19	42.1053
2	10	3	13	23.0769
3	9	2	11	18.1818
4	5	1	6	16.6667
5	6	1	7	14.2857

## Sheet: Fig 4O
Fig 4O
Percentage JNK activation in cell row from clone
Wnt5b Ror2	vm209 Wnt5b Ror2	Wnt5b Ror2	vm209 Wnt5b Ror2	Wnt5b Ror2	vm209 Wnt5b Ror2	Wnt5b Ror2	vm209 Wnt5b Ror2	Wnt5b Ror2	vm209 Wnt5b Ror2
row1	row1	row2	row2	row3	row3	row4	row4	row5	row5
100	11.1111	100	28.5714	85.7143	20	100	0	0	0
35.7143	9.09091	33.3333	0	20	0	0	0	16.6667	0
81.25	9.09091	90	14.2857	88.8889	20	85.7143	0	100	0
66.6667	0	50	0	66.6667	0	100	0	50	0
44.4444		72.7273		71.4286		100		50
50		0		16.6667		0		100
20		0		14.2857		20		14.2857
50		100		66.6667		83.3333
40		66.6667		100		83.3333
50		80		87.5		50
70		80		50		40
55.5556		70		50		100
56.25		75		60		60
45.4545		40		53.8462		37.5
42.1053		23.0769		18.1818		16.6667

## Sheet: Figure 4s
cytoplamic/ nuclear
MZ ror2 t13>MZ ror2 t13	WT >MZ ror2 t13	WT Irsp53 4k > MZ ror2 t13
0.320541	0.774177	0.502726
0.446912	0.738951	0.252698
0.297949	0.993912	0.219577
0.357943	0.747971	0.480269
0.280641	0.47216	0.433
0.360362	0.834241	0.276071
0.191212	0.953782	0.403445
0.372259	0.812986	0.198197
0.618581	0.689715	0.692768
0.276752	0.895284	0.586276
0.258983	0.782916	0.331145
0.383495	1.04394	0.317414
0.354386	1.10725	0.239546
0.529053	0.833541	0.367225
0.475226	0.739778	0.972222
0.371058	1.68195	0.349873
0.403195	1.03404	0.244504
0.367111	0.473806	0.464767
0.304188	0.533002	0.958145
0.404518	0.566446	0.422219
0.307257	0.733926	0.364179
0.330645	0.678298	0.335331
0.340975	0.844393	0.363146
0.37087	0.906643	0.415895
0.523162	0.562283	0.550265
0.457267	0.94692	0.385937
0.824965	1.35586	0.50595
1.08886	0.817958	0.406487
0.379707	0.781224	0.408223
0.570598	0.665373	0.601306
0.464605	0.739774	0.4909
0.584814	0.949633	0.304641
0.54523	0.708665	0.438349
0.745293	0.951327	0.367895
1.16101	1.24099	0.438563
0.529505	0.93895	0.451839
0.565327	0.803125	0.299657
0.323881	0.937135	0.944971
0.199239	0.803892	1.05234
1.05707	0.774275	0.317536
0.440785	0.861473	0.240126
0.300686	0.847783	0.39209
0.393492	0.892113	0.387897
0.287607	0.907142	0.289824
0.514019	0.884317	0.231229
0.357256	0.844274	0.274528
0.568774	0.872396	0.310961
0.850438	0.737977	0.283877
0.488577	0.679591	0.558073
0.576985	0.792612	0.276872
0.411139	0.931918	0.916762
0.997636	0.937128	0.465241
1.02616	1.03592	0.618151
0.503252	1.46909	0.940777
0.439698	1.22265	0.418041
0.276317	1.20984	0.360581
0.961865	0.636046	0.341202
0.248192	0.743386	0.231434
0.352267	1.05453	0.637091
0.537481	1.06705	0.368831
0.39844	0.77291	0.422226
0.965575	1.07964	0.883335
0.547654	1.66628	0.832195
0.550363	0.784507	0.355452
0.53542	0.721793	0.444561
0.431666	0.908882	0.635295
1.06536	1.03192	0.578888
0.520274	1.05209	0.469035
0.473982	0.99563	0.932011
0.210225	0.547432	0.930016
0.641921	0.774136	0.803532
0.558956	0.724077	1.15385
1.05456	0.573304	0.886097
0.683527	0.576403	0.782862
0.45968	0.790282	0.925519
0.375839	0.8323	0.69488
0.439114	0.779267	1.43835
0.42029	0.729466	0.982212
0.311235	0.526799	0.707158
0.202101	0.56717	0.405247
0.661765	0.592651	0.322638
0.556831	1.0294	0.638138
0.990305	0.908244	0.321483
0.463323	0.98058	0.373041
1.07851	1.07379	0.416508
0.40727	0.612876	0.409249
0.195393	0.771151	0.535981
0.330329	0.917193	0.365322
1.07929	0.621361	0.606698
0.39707	1.18227	0.477607
0.659713	0.620512
0.318943	0.606947
0.389898	0.515274
0.425057	0.609715
0.344945	1.08038
0.244219	0.588361
0.621886	0.699804
0.44731	0.806185
0.383662	0.966888
0.422834	0.992917
0.621782	1.03792
1.07439	1.0643
0.207598	0.924616
0.369181	0.928028
0.31638	0.782778
0.859491	1.08285
0.361828	1.33707
0.357103	0.844151
0.424109	0.850456
0.267396	0.970682
1.06061	1.04501
0.553661	1.38031
0.805181	0.874108
0.35644	0.965312
0.322634	0.697698
0.546561	0.92546
0.543407	0.906775
0.479244	1.54735
0.722449	0.904838
0.158532
0.196851
1.14963
0.84184
