# Supplementary material for: Cytoneme-mediated transport of active Wnt5b–Ror2 complexes in zebrafish
Source: Nature. 2023 Dec 20;625(7993):126–33. doi: 10.1038/s41586-023-06850-7 (PMC10764289; doi:10.1038/s41586-023-06850-7)
Supplement: Supplementary file 10 — Source Data Fig. 5 [file 41586_2023_6850_MOESM10_ESM.xlsx]

## Sheet: Fig.5j
notochord width
Control	Ror2	Ror2 Irsp53 4k	Wnt5b Ror2	Wnt5b Ror2 and Irsp534k	IRSP53 4K	ror1 cr/ror2 t13	ror1 cr/ror2 t13 and clone with Ror2 mRNA	ror1 cr/ror2 t13 and clone with Ror2 mRNA and IRSP53 4k
73.941	89.003	70.046	98.218	95.894	66.981
80.004	93.829	66.627	102.606	63.95	50.487	122.209	119.744	124.467
80.54	85.674	83.902	153.658	91.149	57.752	119.43	112.164	115.49
67.791	107.155	73.105	112.806	111.113	57.222	119.386	128.779	106.63
50.386	99.54	78.5	118.881	88.855	72.834	170.329	100.951	115.119
39.294	77.5	78.543	128.411	79.295	64.534	148.361	67.162	101.709
32.987	67.643	57.268	91.921	88.8	56.733	153.669	74.941	102.056
41.664	83.196	63.747	111.283	91.34	46.025	120.58	97.987	135.373
43.188	97.169	49.126		72.498	51.382	110.5	83.934	118.979
36.988	104.482	62.958		68.319		108.738	92.343	118.265
50.871	112.726	89.496		64.689		93.093	74.642	121.268
43.506	83.898	99.392		65.512		78.419	54.188	105.139
44.984	73.615					92.411	61.257	125.525
48.835						114.176	55.63	50.89
47.079						95.469	50.539	50.007
50.171						116.772	47.449	54.2
39.948						103.792	44.713	70.844
50.035						103.766	43.59	65.956
57.612						100.589	40.988	65.831
56.128							52.398	54.037
							51.348	51.064
							51.153	57.016
							58.225	47.348
							59.454	47.874
							57.279	50.712
								126.965
								124.63
								99.567
								49.444
								47.646
								46.901

## Sheet: fig.5k
Control	Ror2	Ror2 Irsp53 4k	Wnt5b Ror2	Wnt5b Ror2 and Irsp534k	IRSP53 4K	ror1 cr/ror2 t13	ror1 cr/ror2 t13 and clone with Ror2 mRNA	ror1 cr/ror2 t13 and clone with Ror2 mRNA and IRSP53 4k
0.334958	1.00345	0.67738	0.902729	0.314502	0.622778	0.987991	0.494247	0.527526
0.25403	0.666005	0.55539	0.631045	0.420988	0.462582	0.807516	1.2377	1.07455
0.484494	0.820875	0.629527	0.600085	0.577309	0.367513	1.23795	0.848842	0.429353
0.434263	0.722317	0.405412	0.786343	0.437293	0.47888	1.14879	1.38907	0.935167
0.376292	1.34333	0.586013	0.763057	0.410778	0.429315	1.67437	0.982256	0.681759
0.406108		0.596123	0.87348	0.387631	0.441989	1.19442	0.527304	1.19809
0.547094	1.28154	0.445901	0.656633	0.267402	0.389313	1.88457	0.972344	0.855747
0.402158	0.879487	0.721954	0.652526	0.395448	0.524985	1.42393	0.527364	0.609912
0.473383	0.399016	0.239594	0.744533	0.725719	0.533595	0.986184	0.78984	0.53515
0.286857		0.771748	0.670558	0.634309	0.538487	1.05045	0.548382	1.10254
0.460589	1.2205	0.513089	0.734344	0.501158	0.327129	1.25647	0.647698	0.841599
0.177862	0.601261	0.481321	1.10911	0.596994	0.434333	0.737317	0.438874	0.597438
0.447229	1.36787	0.877012	1.1784	0.671539	0.49252	0.844708	0.737642	0.417892
0.358583	0.597204	0.906012	0.85879	0.646952	0.661527	1.10138	0.814719	0.531244
0.459526	0.913974	0.524101	0.592937	0.54601	0.536661	0.949678	0.915141	0.564733
0.538747	0.559739	0.561452	0.599044	0.564101	0.419931	1.04488	0.75605	2.32159
0.249406	1.07424	0.634448	0.733554	0.551573	0.528691	0.622127	0.866126	1.72126
0.435134	0.749883	0.892272	1.01698	0.269485	0.260229	1.03154	0.822073	1.33031
0.608044	0.761577	0.883853	0.807181	0.696796	0.441774	0.856023	0.629104	0.983519
0.282061	0.658761	0.680729	0.780372	0.554253	0.227855	1.15046	0.72604	2.01599
0.47592	0.880643	0.745075	0.678928	0.526625	0.511572	1.06837	0.41267	0.816202
0.543797	0.883457	0.617755	0.699455	0.655222	0.704574	0.787492	0.491019	0.591644
0.616231	0.838987	0.577158	0.662002	0.666686	0.335231	0.773997	0.737652	0.492082
0.486519	0.607711	0.715656	0.783248	0.494277	0.504618	1.01288	0.605299	0.67064
0.602828	0.616746	0.921274	0.755634	0.595855	0.452082	0.8447	0.70273	0.308686
0.460614	0.662622	0.93496	0.899134	0.471393	1.10028	0.921258	0.796337	0.633112
0.272459	1.4111	0.550924	0.564423	0.486193	0.747045	1.49819	0.934114	0.618873
0.511555	0.447668	0.364038	0.54107	0.547765	0.466688	1.13501	0.639195	0.523111
0.291472	0.841065	0.730309	0.531855	0.662422	0.444354	1.33991	0.620373	0.62134
0.404905	1.3161	0.661963	0.723981	0.759134	0.391996	1.2246	0.518759	0.554165
0.234692	0.973836	0.886716	0.519679	0.554887	0.567283	1.28812	1.51767	0.981058
0.301452	0.767155	0.481589	0.806177	0.678146	0.646753	0.88172	0.5185	1.66193
0.710649	0.991507	0.806358	0.40841	0.64246	0.567487	0.975057	0.561566	1.24983
0.388137	0.970017	0.670963	0.705478	0.575577	0.634152	1.15786	0.639668	1.09136
0.351889		0.726096	0.545835	0.472788	0.425599	0.904419	0.825269	0.415342
0.366762	0.752593	0.695706	0.818356	0.418344	0.593264	1.07219	0.577131	0.466433
0.219916	1.04466	0.816935	0.665883	0.396818	0.45189	1.03275	1.20508	0.838793
0.279798	1.47258	0.875589	0.652635	0.614551	0.571258	1.25383	1.4153	0.537536
0.236531	1.20392	0.930452	0.779914	0.545298	0.801531	1.47861	0.927202	0.630898
0.465596	0.677853	0.851707	0.711192	0.462691	0.480508	0.677035	0.471936	0.556248
0.207434	1.25533	0.711897	0.475627	0.308252	0.465343	0.525205	0.630531	0.563772
0.366816	1.64373	0.970782	0.665101	0.482781	0.620033	0.871516	0.962124	1.46824
0.552225	0.632719	0.898347	0.560003	0.407391	0.653459	0.967929	0.82932	0.918081
0.390121	1.03755	0.819511	0.772172	0.373509	0.455091	1.41341	0.681115	0.496402
0.449547	0.655033	0.718989	1.38819	0.265015	0.51066	0.931268	0.410775	0.613905
0.218501	0.887499	0.986281	0.69145	0.80769	0.681456	1.14648	0.663676	0.760686
0.220804	0.689373	0.736612	0.942832	0.379795	0.395437	0.900513	0.78032	1.07177
0.650639	0.484698	0.741985	0.559916	0.555287	0.582894	0.910629	0.749305	0.961786
0.257629	0.74143	0.648662	0.900955	0.444704	0.455817	1.17984	0.43827	0.713514
0.67307	0.504289	0.622176	0.91	0.417489	0.476579	0.837053	1.00766	0.79034
0.387503	0.904249	0.628363	0.705882	0.559938	0.650409	0.937508	0.745716	0.500602
0.444158	0.649643	0.77943	0.935462	0.841577	0.829427	1.23845	0.607044	1.31406
0.607575	1.05769	0.778184	0.774831	0.798041	0.44186	0.914826	0.565018	1.42712
0.478174	1.33543	0.921455	0.848527	0.595286	0.534812	0.759416	0.772785	1.84556
0.589508	0.94984	0.811063	0.845119	0.978833	0.45044	1.11146	0.793042	0.633207
1.0833	0.910535	0.700682	0.639949	0.774371	0.366287	0.662574	0.601099	0.875234
1.10849	0.329095	0.855585	0.944206	0.701448	0.454403	0.947123	0.344651	1.13263
1.29793	1.08259	0.80573	1.00086	0.46859	0.611684	0.893003	0.609537	2.33337
0.662959	0.91409	0.387978	0.566807	0.964208	0.386176	1.27867	0.662783	2.19573
0.467613	1.01307	0.613791	0.776752	0.693473	0.545093	0.828303	0.913285	2.33179
0.78671	0.926626	0.543729	0.605513	0.986523	0.548831	1.46546	0.773966	1.22859
0.456962	0.602083	0.472918	1.02165	0.576906	0.44567	1.28623	0.377222	0.436803
0.629619	0.761101	0.495624	0.785991	0.693594	0.409323	1.17279	0.606302	0.763851
0.475675	0.680579	0.530509	0.683391	0.735424	0.162545	0.800693	1.13458	1.11533
0.242266	0.955662	0.845717	0.448685	0.87387	0.475492	0.765756	0.622373	2.78708
0.314785	0.834489	0.782638	0.870992	0.855604	0.422435	0.765256	1.15392	1.55041
0.368459	0.868649	0.965403	1.30201	0.869682	0.426673	1.15042	0.830458	0.363667
0.325643	1.1238	0.70443	0.780884	0.883598	0.520478	0.987436	0.543881	0.648377
0.288439	1.04925	0.513008	0.897781	0.582385	0.402688	1.34836	0.889106	1.08895
0.245672	0.466965	0.807726	0.995144	0.754341	0.446238	0.91746	0.699452	0.793355
0.362782	0.680697	0.954837	0.965484	0.551988	0.634422	0.973146	1.1009	0.939754
0.456225	0.71548	0.922563	1.2806	0.446765	0.422175	0.997925	0.559657	1.04425
0.460079	0.86354	0.861959	0.819626	0.213104	0.704978	1.06388	0.977012	2.31059
0.46803	0.557198	0.549376	0.794241	0.411638	0.389872	0.81541	0.6788	1.42211
0.41121	0.691674	0.760945	0.956405	0.400489	0.391528	1.07338	0.594362	0.828432
0.384138	0.506081	0.815199	0.94929	0.449114	0.357979	1.03631	0.426457	0.863748
0.463413	0.569908	0.625905	0.67519	0.403513	0.481124	1.09951	0.838158	1.09411
0.612278	0.96529	0.49131	0.527718	0.465178	0.292563	0.585032	0.452887	0.570907
0.310384	0.845289	0.579331	0.813036	0.668076	0.346773	0.787531	0.546906	0.820457
0.522998	0.931737	0.747236	0.841125	0.606886	0.527667	1.11722	0.941645	0.504889
0.476012	0.742545	0.632576	1.08796	0.530806	0.512232	0.558662	1.13208	0.8608
0.389397	1.50661	0.846188	1.05999	0.474166	0.340048	1.6811	0.655418	0.652847
0.439215	0.938812	0.723968	0.817531	0.422512	0.41137	1.46756	0.836552	0.9726
0.393012	0.686052	0.817358	0.591425	0.286493	0.699899	1.50249	0.793227	1.44089
0.291284	0.355121	0.887574	0.693402	0.564439	0.543161	0.770015	0.974824	0.928926
0.303722	0.827574	0.798713	0.830965	0.535912	0.748602	0.87908	0.690589	0.690632
0.478775	0.83952	0.630627	0.7603	0.930325	0.627994	0.831816	0.664051	1.16987
0.415993	0.733218	0.642946	0.854885	0.663964	0.360394	0.8219	0.724181	0.600301
0.215624	0.577461	0.776882	0.907724	0.731394	0.460088	0.934559	0.453731	0.49293
0.434215	0.858775	0.745629	0.96188	0.692973	0.470565	1.1163	0.915962	0.535886
0.919	1.46167	0.876798	1.00493	0.403192	0.523544	0.647035	0.955442	0.817862
0.590627	1.19419	0.568722	0.733641	0.271029	0.539122	0.771402	0.631311	1.05163
0.110134	0.807952	0.875742	0.644068	0.805069	0.41787	0.920138	0.549774	0.758114
0.427032	0.791221	0.768409	1.20437	0.688455	0.652616	1.1557	0.739687	0.56139
0.427593	0.612173	0.928681	0.918352	0.854351	0.420473	0.721617	0.327302	0.540522
0.334038	0.55891	0.861111	0.784547	0.852722	0.475653	0.697674	1.08993	1.0629
0.526464	0.82937	0.846538	0.666009	0.777753	0.434904	1.00365	1.35454	1.41297
0.403592	1.12588	0.868024	0.65795	0.829583	0.549461	1.15977	0.875235	0.83172
0.426336	0.697904	0.762252	0.837452	0.876911	0.349461	0.886713	0.783595	1.15958
0.480737	0.592937	0.651809	0.757147	0.816597	0.509001	1.07079	0.695785	0.791063
0.525847	0.620036	0.667019	1.05292	0.405301	0.397618	0.945996	0.623522	0.741757
0.452027	0.611802	0.609887	0.863788	0.820691	0.380401	0.809988	0.973329	0.951393
0.326905	0.562047	0.593056	0.870274	0.508449	0.407772	0.985431	0.630851	0.680701
0.39652		0.678947	0.785842	0.302204	0.65375	1.22384	0.811145	0.846477
0.267183	1.11946	0.477029	0.976684	0.504524	0.497935	0.844328	0.741684	0.9253
0.326812	0.733587	0.683331	1.06884	0.619809	0.613317	0.823609	0.778177	0.592793
0.527211	0.754327	0.824919	0.921598	1.00754	0.429521	1.33918	0.444789	0.416327
0.711423	0.459548	0.72019	1.02109	0.612001	0.552377	0.85397	0.872911	0.939672
0.357572	0.927063	0.938203	0.926442	0.719208	0.663072	1.59595	0.681582	0.634146
0.719124	1.1713	0.933475	0.872602	0.703702	0.414076	1.77224	0.719366	0.734245
0.412626	0.631405	0.812398	0.806908	0.369573	0.567675	0.99426	0.434937	0.7718
0.349813	0.676688	0.65794	0.816162	0.449235	0.627546	0.970481	0.521174	1.01149
0.544413	0.508709	0.548573	0.855071	0.561169	0.546768	1.9306	0.698314	1.03837
0.52766	1.21528	0.493176	0.860954	0.801405	0.455825	1.19519	1.0021	1.52524
0.384962	0.753395	0.715819	0.747774	0.756393	0.57067	1.38651	0.723444	1.5659
0.644475	0.936927	0.534088	0.66844	0.611836	0.53152	2.14445	1.30502	1.07581
0.485999	0.590753	0.950137	0.639028	0.860213	0.350754	1.06019	0.682436	1.08321
0.152638	0.953143	0.808341	0.763934	0.485243	0.500388	0.871966	0.449554	0.421752
0.396349	0.918704	0.76488	0.781301	0.576099	0.778176	1.04785	0.859307	0.552061
0.331757	0.657672	0.599668	0.860514	0.754052	0.263839	1.06819	0.992223	0.99763
0.360973	0.452931	0.800367	0.797755	0.732745	0.753979	1.47353	0.808929	1.30943
0.319882	0.717781	0.779058	0.732597	0.654048	0.530643	0.953612	0.908691	0.426864
0.33068	1.0559	0.831519	1.2965	0.580733	0.451613	1.19728	0.70473	0.534223
0.373288	0.934858	0.654399	1.08324	0.638895	0.738766	1.00147	0.724536	0.491156
0.304198	1.15035	0.815475	1.00033	0.752839	0.534917	1.46147	1.05767	0.763178
0.203328	0.561866	0.844323	0.820595	0.333451	0.496214	1.58541	1.05561	1.08625
0.214121	0.686705	0.981233	0.694873	0.464652	0.477611	1.32468	1.50536	0.518467
0.286895	0.542865	0.762785	1.00034	0.548498	0.368916	1.07907	1.10488	2.01401
0.398075	0.47512	0.437601	0.782646	0.61463	0.677502	1.12534	0.857199	1.83345
0.488889	0.698716	0.890541	1.21583	0.381943	0.723785	1.37626	0.931657	1.06144
0.581176	0.469617	0.758398	0.754266	0.547243	0.435173	1.29493	0.706701	1.42737
0.307713	0.699739	0.494139	0.974516	0.563928	0.529623	0.954447	1.04903	0.586959
0.530732	0.898685	0.833497	0.779573	1.00516	0.389197	1.33907	2.18618	0.602262
0.369425	1.01944	0.904555	0.949404	0.787288	0.664809	0.914007	0.659718	1.41067
0.382968	0.504084	0.339476	0.634135	0.702905	0.617488	1.19854	0.497003	0.419524
0.365615	1.12586	0.615966	0.947733	0.753198	0.554649	0.950445	0.539876	0.541917
0.407008	0.576769	0.665686	0.739088	0.948864	0.479162	1.15933	0.772212	0.508355
0.357117	0.409622	0.682617	0.824544	0.955599	0.456339	1.17711	0.97185	0.895999
0.214513	0.64003	0.730964	1.00321	0.575231	0.55408	1.22215	0.67053	0.921342
0.553009	0.626007	0.813739	0.699856	0.454223	0.598015	1.52126	0.716656	0.410759
0.389164	0.590564	0.419373	0.813836	0.285074	0.502987	1.53622	0.668492	0.729855
0.390568	1.07066	0.82937	0.694135	0.370037	0.457303	1.18379	0.508198	0.612161
0.511446	1.02393	0.921314	0.623292	0.414417	0.597337	1.13274	0.814971	0.940957
0.388972	0.9071	0.461085	0.848858	0.682297	0.313603	1.13611	0.60288	1.10389
0.608238	0.573867	0.681442	1.29258	0.74399	0.354998	1.10729	0.689391	0.856606
0.506844	0.882706	0.788648	0.946657	0.386046	0.515861	1.18727	0.837144	2.19436
0.501291	1.05378	0.743447	0.88862	0.694763	0.684161	1.23875	0.869482	1.58158
0.338352	0.792959	0.928263	0.756638	0.329122	0.352021	2.12122	0.669506	1.91712
0.469567	0.475849	0.901766	0.87138	0.854159	0.820445	1.46835	0.911602	1.70017
0.183539	1.07943	0.686994	0.98885		0.631387	1.75291	0.809456	1.5977
0.341392	1.23699	0.964442	0.817953		0.411646	0.976012	0.483255	1.17701
0.40421	0.781874	0.700174	1.023		0.38424	1.48588	1	0.733026
0.420655	0.714496	0.474033	0.94033		0.612409	1.55959	0.945905	1.22075
0.364457	0.833469	0.735886	1.12464		0.549867	1.01255	0.67203	0.896018
0.490328	0.833233	0.740439	1.10045		0.567697	0.513524	0.591989	1.07023
0.24501	0.712544	0.748511	1.08579		0.410296	1.05147	0.554686	0.922301
0.337746	0.815487	0.891699	0.669432		0.558269	0.867487	0.839399	1.04728
0.281581	0.801955	0.826996	0.741777		0.629019	0.919637	0.450601	0.730028
0.409888	0.613546	0.843911	0.77771		0.429383	0.578048	0.891658	0.832503
0.409741	0.582606	0.817194	0.944359			0.896344	0.463026	0.794155
0.297548	0.620002	0.99153	1.14697		0.582873	1.38125	0.925126	0.583094
0.694994	0.684158	0.984546	1.00538		0.404756	0.705587	0.59787	0.687727
0.285608	0.881103	0.67654	1.24903		0.610062	0.508543	0.857357	0.584419
0.601398	0.600544	0.886841	1.13105		0.897178	1.30916	0.693778	0.539676
0.603462	0.699835	0.987997	1.06277		0.605555	0.752021	0.414201	0.422466
0.512081	0.812728	0.908667	0.979508		0.637514	1.35087	1.0975	0.834502
0.497546	0.655405	0.832711	1.0762		0.507013	1.59949	0.427866	0.882806
0.355222	1.21582	0.681596	0.700599		0.238156	0.66673	0.489996	0.759227
0.54183	0.480939	0.813047	1.07895		0.783233	0.606695	0.584219	0.621497
0.386502	0.607885	0.690075	0.751185		0.781831	0.788174	0.412643	0.937546
0.493893	0.634808	0.972243	0.833685		0.600257	0.639147	0.550176	0.735641
0.546244	0.879762	0.681002	1.04008		0.401948	0.80693	0.804695	0.787489
0.39486	0.646799	0.597176	0.933864		0.414787	1.04446	0.570026	0.668226
	0.752415	0.688756	1.12003		0.303437	0.507131	0.681154	0.90974
	0.580888	0.474993	1.13471		0.488219	0.956366	0.661802	0.642514
	0.481026	0.516029	0.809365		0.779603	1.25936	0.67397	0.911438
	0.764819	0.408532	1.18821		0.543173	0.863049	0.691375	0.802858
	0.895948	0.428292	1.0027			0.802232	0.996331	0.55948
	0.688427	0.687772	0.93134		0.519311	0.671217	0.649116	0.572852
	0.895835	0.73368	1.22138		0.862337	0.756806	0.274018	0.604715
	0.48213	0.962222	1.36335		0.334272	0.92531	0.812774	1.03652
	1.01334	1.11378	0.79852		0.35658	0.781829	0.694227	0.940388
	0.745421	1.0428	0.656716		0.51054	0.682635	0.84234	0.977371
	0.572116	1.18091	1.10558		0.527325	1.21692	0.555278	0.838228
	0.776628	1.01727	0.988773		0.508138	0.982733	0.347362	0.994493
	0.669061	1.05535	0.736143		0.873357	1.02088	1.08199	0.971114
	0.752069	1.20009	0.86926		0.47463	1.17937	1.1573	0.837664
	1.00502	1.04894	1.00666		0.572732	0.764484	0.967374	0.738706
	0.872085	1.02205	0.805977			0.717896	1.22985	0.534815
	1.24267	1.01749	0.773439			1.03565	0.9232	0.777626
	0.53754	1.04776	0.966564			0.777808	0.646873	0.581319
	0.576523	1.00994	0.962911			0.969628	0.618354	0.772636
	0.571622	1.10478	1.21531			1.28558	0.695522	0.513965
	1.03057	1.05342	1.21137			1.71487	0.419134	0.543077
	0.706042		0.881436			2.10381	0.799154	0.507373
	0.743634		0.952791			0.646204	0.593313	1.30451
	0.721562		0.926308			0.985825	0.393704	0.3606
	0.903591		0.741523			0.938743	0.643813	0.859784
	0.978659		0.947626			0.880669	0.690883	0.387181
	0.682048		0.747453			0.719817	0.873188	1.54261
	0.816037					0.922562	0.751294	0.802082
	0.867952					0.508271	1.22527	0.768278
	0.648978					0.906978	0.901307	0.488068
	0.709412					0.948119	0.394211	1.15668
	0.807717					1.22204	0.583065	0.592087
	0.338412					2.13451	0.41289	1.03468
	0.658257					1.1152	1.01112	0.907726
	0.449566					0.981394	0.640448	1.81967
	1.07245					1.27045	0.465255	1.73868
	0.943072					0.708316	0.725884	0.987064
	0.565976					0.789575	0.612988	1.31116
	0.646959					0.682536	0.983896	1.11935
	0.764071					1.04083	1.07644	0.698797
	0.822882					0.705007	0.579368	1.0607
	1.05175					1.39931	0.900884	1.30496
	0.975374					0.7422	0.506163	1.58606
	0.596416					1.26028	0.876305	0.94484
	0.672762					0.832548	0.581179	1.12164
	1.03647					0.592911	0.707128	0.800804
	0.733453					0.795078	0.775923	0.733547
	1.18309					1.14705	0.759203	0.653372
	0.606308					0.885407	0.542331	0.750173
	0.722598					0.915822	0.547988	1.56098
	0.9619					0.784819	0.458876	1.04562
	0.507963					1.12726	0.430727	1.88304
	0.554628					1.12184	0.499932	1.41812
	0.605959					0.59222	0.431471	1.56253
	0.672038					1.36945	0.39523	0.664935
	0.781719					1.59104	0.587267	0.83172
	0.829321					1.07956	0.514325	0.715425
	0.811812					1.0229	0.618228	1.42234
	0.937935					0.749047	0.489262	0.966398
	0.651412					1.16691	0.644421	0.67867
	0.764359					0.757657	0.49365	0.713304
	0.964215					1.45456	0.681244	1.05471
	0.87009					0.905224	0.464047	0.828729
	1.13412					1.20842	0.471269	0.319074
	0.73703					1.28941	0.734103	1.35554
	0.842392					1.10436	1.08749	0.242476
	0.719166					1.02605	0.594642	0.877179
	0.735219					1.61095	0.954752	1.30285
	0.580972					1.27479	0.546147	1.79249
	0.696869					1.24709	0.699788	1.51552
	0.607495					0.701547	0.449741	0.743095
	1.24444					1.39372	1.01344	0.561232
	0.633839					1.20739	0.598979	1.17546
	0.69756					1.05081	0.865556	1.51432
	0.925581					1.04831	0.860878	0.804295
	1.33333					1.09047	0.786792	0.709059
	0.843203					1.13191	0.932795	0.700674
	0.610031					1.0691	0.931274	0.824461
	0.728123					1.68122	0.81082	0.963334
	0.492837					0.838128	0.341425	0.960671
	0.93004					1.32616	0.963843	1.1072
	0.485919					1.52485	0.712046	0.713887
	1.00381					0.932952	0.467629	0.732519
	1.04606					0.828963	0.582984	0.541172
	1.17816					0.681342	0.580947	0.829291
	1.1813					1.17851	0.56891	0.906378
	0.810896					0.908599	0.462624	0.732405
	1.08751					0.856743	0.784737	1.24135
	0.802434					1.12421	0.642679	0.577435
	0.713885					1.27963	0.404839	0.563553
	0.878549					0.878172	0.515517	0.723956
	0.994142					0.927455	0.528922	1.0321
	0.692172					1.14843	0.636491	1.19787
	0.960947					0.729641	0.320974	1.06661
	1.04512					1.3524	0.835286	0.823315
	0.780602					1.15303	0.492421	1.66664
	0.971404					1.03042	0.520816	1.32256
	0.712829					1.02619	0.285885	0.620668
	0.884613					0.82358	0.706688	0.858645
	0.919867					0.792444	0.790539	0.883222
	0.57874					0.868693	1.04222	0.684939
	0.787047					1.12132	0.578935	1.20912
	1.15433					0.883636	0.609235	0.763164
	0.834481					0.991903	0.307101	1.04481
	0.760257					1.16136	0.542973	0.746391
	0.718376					1.2235	0.713615	0.952662
	0.763048					0.963577	0.603118	0.895758
	0.999323					1.07946	0.217385	0.831339
	0.831076					1.38514	0.424515	1.16887
	1.12378					1.14944	0.449304	0.64661
	0.604856					0.784324	0.56837	1.10205
	0.853716					1.23549	0.297863	1.13762
	0.886577					0.865224	0.242966	0.80378
	0.895577					0.852574	0.173739	0.487862
	1.0586					0.743063	0.374522	0.531909
	0.893965					0.897503	0.814948	0.666105
	0.819501					1.23693	0.565184	0.382178
	0.731522					1.185	0.570819	0.717165
	0.690846					0.947475	0.651854	0.740624
						1.0586	0.309276	0.731662
						1.27085	0.541517	0.497081
						1.05166	0.423045	0.305724
						1.27604	0.638158	0.867798
						0.917937	0.623297	0.514049
						1.00352	0.525773	0.569911
						1.23317	0.62884	0.598394
						1.13531	0.411424	0.630029
						0.979664	0.501731	0.362013
						0.98048	0.431589	0.882152
						0.873438	0.260722	0.353206
						1.01008	0.894991	0.592004
						1.02959	0.486966	0.845767
							0.649883	0.392631
							0.513403	0.493445
							0.210538	0.410873
							0.411035	0.427245
							0.322409	0.499791
							0.450467	0.495839
							0.556045	0.77815
							0.800711	0.738285
							0.390069	0.27377
							0.668495	0.347814
							0.487542	0.327576
							0.551332	0.730124
							0.748026	0.324442
							0.770868	0.660286
							0.543075	0.647431
							0.729842	0.615853
							0.935051	0.480007
							0.757779	0.619157
							0.506981	0.317923
							0.646592	0.666159
							0.880805	0.95061
							0.421877	0.464633
							0.953434	0.497324
							0.645447	0.426924
							0.494546	0.451974
							0.597753	0.331062
							0.378004	0.264863
							0.395009	0.486039
							0.418719	0.453915
							1.09734	0.423638
							0.548811	0.473681
							0.716152	0.685359
							0.38101	1.1049
							0.774444	0.473556
							0.482326	1.57968
							0.648896	1.09107
							0.535545	1.31427
							0.350875	0.624815
							0.333122	0.991432
							0.697733	0.597022
							0.552489	0.355982
							0.587129	0.633931
							0.729654	0.605027
							0.438528	0.888906
							1.93477	0.570789
							0.458192	0.656932
							0.757576	0.60274
							0.878033	0.651781
							0.967234	0.323567
							0.651253	0.422039
							0.470486	0.780415
							0.542987	0.580496
							0.591657	0.444474
							0.548855	0.575694
							0.471421	0.579235
							0.375387	0.45501
							0.516877	0.555044
							0.569181	1.03225
							0.637923	0.478712
							0.253512	0.920309
							0.341936	0.653326
							0.390035	0.642721
							0.762539	1.2082
							0.346141	0.524494
							0.598064	0.383897
							0.384669	0.477484
							0.336306	0.580092
							0.336649	0.658983
							0.358137	0.951322
							0.66434	0.322818
							0.21702	0.46601
							0.806352	0.589539
							0.524734	0.320239
							0.550331	0.326977
							0.584985	0.466419
							0.461815	0.847986
							0.822518	0.414104
							0.212608	0.368661
							0.223277	0.484039
							0.688481	0.496764
							0.825911	0.575521
							0.38588	0.72715
							0.434834	0.522419
							0.381819	0.255196
							0.426409	0.158386
							0.450896	0.44929
							1.16838	0.49011
							0.384697	0.523765
							0.414312	0.395035
							0.844504	0.413272
							0.655705	0.517694
							0.478874	0.629939
							0.607661	0.597273
							0.586892	0.501105
							0.568054	0.629211
							0.539391	1.20775
							0.340947	0.726295
							0.624294	0.387142
							0.192079	0.425261
							0.973731	0.636584
							0.684806	0.452578
							0.522071	1.0784
							1.48559	0.434369
							1.02069	0.274179
							0.736834	0.525388
							0.654895	0.407664
							0.526778	0.522622
							0.658503	0.711194
							0.298691	1.19992
							0.770175	0.832691
							0.498323	0.413908
							0.569598	0.30212
							0.406489	0.494207
							0.40713	0.832662
							0.908747	0.516881
							1.04831	1.14407
							1.13963	0.271798
							0.523795	0.312874
							0.345574	0.377362
							0.158618	0.458906
							0.533795	0.321487
							0.679178	0.595255
							0.796346	0.545381
							0.430826	0.251904
							0.430351	0.383818
							0.349398	0.162954
							0.510643	0.289767
							0.429338	0.483555
							0.552557	0.750025
							1.0095	0.432484
							0.365022	0.524374
							0.394835	0.455963
							0.358799	0.501888
							0.397987	0.569947
							0.494741	0.626328
							0.742869	0.229178
							0.311584	0.308024
							0.533572	0.331636
							0.315347	0.918024
							0.812702	0.44771
							0.749848	0.296806
							0.605028	0.443784
							0.75718	0.545188
							0.295054	0.113934
							0.809019	0.521839
							0.696414	0.259667
							0.817019	0.42267
							0.86886	0.356862
							1.00445	0.993754
							0.706977	0.476406
							0.767789	0.459193
							0.751356	0.364953
							0.913772	0.377462
								0.489893
								0.179625
								0.501637
								0.82516
								0.497683
								0.445087
								0.340037
								0.291678
								0.47398
								0.639106
								0.467757
								0.639919
								0.365702
								0.5577
								0.269434
								0.477095
								0.438061
								0.462043
								0.929542
								0.394906
								0.475599
								0.258219
								0.666779
								0.504412
								0.324291
								0.799659
								0.439528
								1.097
								0.566661
								1.35355
								0.52999
								0.443448
								0.69511
								0.558021
								0.426125
								0.9338
								0.652828
								0.424073
								0.353025
								0.426711
								0.421742
								0.654856
								0.528274
								0.325993
								0.791735
								0.723581
								0.363526
								0.830119
								0.752343
								0.476415
								1.454
								0.539912
								1.2803
								0.814349
								0.849223
								0.710482
								0.795676
								0.71232
								0.935192
								1.10938
								0.503877
								0.501026
								0.693494
								0.602844
								1.74853
								0.594313
								0.692625
								1.22911
								0.503636
								0.84652
								0.973805
								0.706183
								0.835406
								0.843772
								0.844654
								0.849664
								0.639781
								0.596586
								0.854626
								0.736474
								0.745663
								0.599371
								0.654758
								0.506766
								0.833069
								0.795736
								0.945595
								0.782464
								0.99685
								0.876048
								0.908939
								0.943262
								0.58033
								1.00044
								0.754343
								1.04598
								1.68689
								1.07002
								0.358739
								0.695301
								1.3398
								1.75292
								0.874077
								1.15729
								1.05551
								0.753903
								0.968639
								1.02721
								1.00829
								0.920019
								1.1195
								0.562112
								0.89818
								0.850662
								0.393591
								1.10557
								1.05416
								0.238682
								0.740692
								0.418808
								0.835163
								0.592333
								0.471549
								0.520706
								0.404222
								0.394501
								0.458264
								0.446129
								0.673457
								0.552452
								0.229016
								0.994832
								0.530231
								0.402979
								0.194347
								0.551539
								0.842167
								0.34305
								0.641452
								0.588331
								0.317455
								0.475005
								0.848283
								0.971735
								0.806725
								0.641959
								0.263474
								0.546812
								0.364904

## Sheet: fig.5r
n=embryos
	N			sum	1				N			sum	1				N			sum	1				N			sum	1				N			sum	1				N			sum	1
	Normal	Mild	Severe		Normal	Mild	Severe		Normal	Mild	Severe		Normal	Mild	Severe		Normal	Mild	Severe		Normal	Mild	Severe		Normal	Mild	Severe		Normal	Mild	Severe		Normal	Mild	Severe		Normal	Mild	Severe		Normal	Mild	Severe		Normal	Mild	Severe
Control	7	2		9	77.7778	22.2222		Ror2	2	5	4	11	18.1818	45.4545	36.3636	Ror2, Irsp53 4k	2	4		6	33.3333	66.6667	0	Wnt5b,Ror2			7	7	0	0	100	Wnt5b,Ror2 and IRSp53 4k	2	4		6	33.3333	66.6667	0	IRSp53 4k	5	1		6	83.3333	16.6667	0
control	6			6	100			Ror2	2	5		7	28.5714	71.4286	0	Ror2, Irsp53 4k	3	3		6	50	50		Wnt5b,Ror2			4	4	0	0	100	Wnt5b,Ror2 and IRSp53 4k	4	6		10	40	60	0	IRSp53 4k	4	1		5	80	20	0
								Ror2		2	3	5	0	40	60	Ror2, Irsp53 4k	5	2		7	71.4286	28.5714	0	Wnt5b,Ror2	1	1	5	7	14.2857	14.2857	71.4286	Wnt5b,Ror2 and IRSp53 4k	3	4		7	42.8571	57.1429	0	IRSp53 4k
	13	2		15	86.6667	13.3333	0		4	12	7	23	17.3913	52.1739	30.4348		10	9		19	52.6316	47.3684	0		1	2	15	18	5.55556	11.1111	83.3333		9	14		23	39.1304	60.8696	0		9	2		11	81.8182	18.1818	0
phenotype %
	Normal	Mild	Severe
Control	86.67	13.33	0
Ror2	17.39	52.17	30.43
Ror2 and IRSp534k	52.63	47.37	0
Wnt5b and Ror2	5.56	11.11	83.33
Wnt5b, Ror2 and IRSp534k	39.13	60.87	0
IRSp534k	81.82	18.18	0

## Sheet: fig.5s
hindbrain length
control	Ror2	Ror2 and IRSp534k	Wnt5b and Ror2	Wnt5b,Ror2 and IRSp534k	IRSp534k
180.67	163.458	180.853	166.641	179.969	177.193
136.278	187.428	153.208	196.887	225.261	184.399
196.14	178.217	163.745	189.755	216.763	176.426
171.128	176.599	147.7	228.508	174.869	134.518
133.08	165.677	151.041	341.979	172.529	156.67
128.033	138.111	167.561	271.2	169.059	163.1
129.684	171.416	178.515	269.893	155.543	172.709
167.11	174.973	173.306	198.51	167.81	150.518
167.272	178.223	180.576	183.905	142.825	141.254
124.544	178.593	192.276	191.252	140.376	188.421
144.312	153.717	197.163	199.502	167.168	188.308
143.327	176.533	187.005	163.2	134.969
158.531	166.888	165.041	254.087	149.562
	177.752	173.092	150.397	158.27
	163.722	160.853	179.235	158.355
	174.675	159.294	182.759	139.073
	171.792	163.838	176.563	166.873
	183.738	189.583	193.096	146.286
	283.363	183.608		161.941
	246.934			149.186
	311.319			156.749
	266.884			161.39
	250.644			191.898
