# Supplementary material for: Cytoneme-mediated transport of active Wnt5b–Ror2 complexes in zebrafish
Source: Nature. 2023 Dec 20;625(7993):126–33. doi: 10.1038/s41586-023-06850-7 (PMC10764289; doi:10.1038/s41586-023-06850-7)
Supplement: Supplementary file 11 — Source Data Extended Data Fig. 1 [file 41586_2023_6850_MOESM11_ESM.xlsx]

## Sheet: Ext Fig 1b
Ext Fig 1b
For Wnt5ab
mean fl intensity	no primary AF488 ph405	wildtype wnt5ab	Wnt5ab CRISPANT
	2.992	5.045	8.7
	2.875	11.37	7.508
	2.484	11.23	9.434
	2.96	5.5	10.992
	2.105	19.539	9.529
	2.19	17.468	9.55
	2.402	26.843	9.899
	1.826	22.036	12.197
	2.472	16.181	10.219
	2.212	12.666	12.125
	2.158	30.931	9.277
	2.318	25.692	6.855
	2.826	12.55	11.04
	2.087	20.575	9.271
	2.094	23.748	14.862
	1.822	16.061	8.379
	2.168	13.783	6.172
	1.676	8.186	5.936
	1.794	7.851	7.41
	1.852	10.251	6.313
	1.786	19.264	8.966
	1.44	19.685	8.53
	1.871	37.123	9.127
	1.59	30.838	9.926
	1.776	27.053	6.578
	1.919	23.704	11.717
	1.81	28.227	8.95
	3.357	24.443	8.995
	2.712	16.368	5.999
	2.585	11.767	10.446
	3.272	22.1	10.07
	1.718	12.563	11.214
	2.247	30.429	12.807
	1.986	24.789	11.843
	2.047	17.213	12.036
	2.309	20.561	9.925
	2.456	13.324	11.181
	3.222	17.673	16.625
	2.569	21.834	11.687
	2.618	14.934	9.713
	1.608	23.387	12.292
	2.309	9.806	10.213
		7.685	13.289
		27.107	14.593
		16.516	6.255
		38.027	9.491
		23.887	9.561
		24.292	9.948
		24.129	8.111
		13.2	8.969
		15.335	12.392
		9.494	9.491
			13.922
			11.162
			10.736
			11.095
			10.932
			6.138
			8.101
			10.644
			13.194
			10.626
			5.607
			4.612
			6.606
			8.545
			8.213
			8.16
			8.251
			14.029
			13.989
			8.732
			11.167
			10.479
			6.272
			7.901
			7.019
			4.739
			7.875
			6.399
			8.569
			15.531
			17.866
			15.798
			11.547
			9.152
			8.843
			7.626
			11.603
			11.895
			7.032
			8.237
			8.851
			6.188
			6.136
			8.787
			7.871
			9.789
			10.375
			11.195
			12.888
			10.276
			12.096
			9.541
			6.271
			9.701
			9.401

## Sheet: Ext Fig 1d
Ext Fig 1d
For Ror2
mean fl intensity	no primary AF488 ph405	Ror2 Wildtype	Ror2KO
	2.004	10.465	9.696
	1.581	9.688	6.638
	1.157	10.113	5.476
	0.969	8.224	8.662
	3.076	13.242	9.043
	0.717	14.061	10.71
	4.779	12.661	8.435
	5.566	13.427	9.39
	3.132	16.336	3.706
	4.146	13.791	2.998
	4.05	9.626	3.07
	4.333	13.871	3.433
	4.166	12.847	6.062
	5.636	11.934	7.333
	5.82	12.347	4.292
	4.905	19.11	10.439
	6.272	12.338	7.272
	4.983	9.454	9.332
	7.998	10.464	7.655
	3.413	14.08	8.615
	4.418	13.418	4.472
	4.556	17.213	5.336
	3.811	14.843	5.857
	4.517	13.088	6.41
	3.835	12.008	7.066
	5.097	15.047	7.034
	5.667	14.27	5.356
	5.425	15.43	4.912
	6.083	15.201	7.256
	8.061	14.211	5.553
	4.4	15.324	4.457
	4.712	16.273	6.149
	6.493	18.751	5.337
	6.128	15.949	3.302
	4.894	11.818	3.165
	4.51	14.593	5.055
	4.857	17.139	6.247
	4.312	20.829	4.242
	4.97	18.247	5.666
	4.777	16.369	6.736
	5.968	16.871	8.27
		17.02	5.189
		23.979	5.37
		14.779	7.9
		23.838	5.534
		29.36	9.222
		18.627	9.054
		23.106	6.227
		22.349	5.848
		29.35	7.505
		39.672	7.966
		17.534	5.2
		17.066	4.19
		13.313	6.883
		16.405	11.023
		24.304	4.911
		22.183	7.159
		21.259	7.125
		20.112	8.05
		20.61	8.015
		8.691	6.697
		6.842	5.128
		11.287	8.077
		7.877
		7.753
		16.606
		13.958
		20.665
		15.102
		12.294
		10.287
		12.977
		14.362

## Sheet: Ext Fig 1e
numbers/cell
Wnt5ab+	Wnt5ab-
16	2
14	0
8	2
9	2
3	5
6	3
11	9
5	4
5	0
5	2
16	1
2	7
6	4
8	10
3	4
4	4

## Sheet: Ext Fig 1f
clusters in adjacent cell
mem-mch	Wnt5b-GFP	mem-Ror2	Wnt5b-GFP/mCh-Ror2
6	14	9	43
11	22	31	68
3	43	6	51
2	27	9	24
8	4	54	45
7	24	69	18
4	23	32	24
6	19	30	34
7	46	25	34
6	28	27	47
11	36	49	41
3	28	61	59
17	33	17	32
3	3	36	24
9	18	23	46
6	28	30	28
19	21	47	13
12	36	22	30
10	28	16	77
11	19	24	20
3	12	20	35
3	33	72	38
8	36	23	26
6	33	15	25
4	15	34	36
3	45	36	37
8	23	13	40
7	16	18	28
9	24	67	48
2	31	26	28
4	14	46	26
11	36	21	31
10	34	45	41
9	9	29
3	28	27
4	60	30
6	29	32
12	26	86
2	38	90
4	26	34
3	20	35
8	31	20
19	9	37
10	25	26
		25
		35
