# Supplementary material for: Cytoneme-mediated transport of active Wnt5b–Ror2 complexes in zebrafish
Source: Nature. 2023 Dec 20;625(7993):126–33. doi: 10.1038/s41586-023-06850-7 (PMC10764289; doi:10.1038/s41586-023-06850-7)
Supplement: Supplementary file 12 — Source Data Extended Data Fig. 2 [file 41586_2023_6850_MOESM12_ESM.xlsx]

## Sheet: Ext. fig. 2a
vesicles endogenous Ror2 handed over to Ror2 KO pac 2 cells	vesicles wnt5b/Ror2 handed over to adjacent cells in zebrafish embryo
vesicles per cell
3	2
3	4
4	4
2	4
2	4
3	5
3	3
8	7
6	3
5	4
7	2

## Sheet: Ext. fig.2c
			neg control
Control
	GFP-Ror2 and sec-vhh mch vesicles in neighbouring cells	Wnt5b-GFP and sec-vhh mch vesicles in neighbouring cells	Ror2-GFP and sec-vhh mch vesicles in neighbouring cells
	5	6	0
	2	5	0
	2	6	1
	8	8	0
	6	8	0
	18	5	0
	13	10	0
	6	12	0
	5	5	0
	5	12	0
40 um dynasore 2hrs
	8	5	0
	7	6	0
	3	4	0
	3	4	0
	3	2	0
	6	0	0
	3	2	0
	8	2	0
	5	1	0
	3	3
	4	0
	6	3
	5	1
	5	1
	6	1
	4	0
	4	0
	2	0
		1
		0
		0
		0
		1
		2
40 um dynasore 20hrs	0	1	0
	1	0	0
	3	0	0
	1	1	0
	0	0	0
	0	0	0
	0	0	0
	0	0	0
	0	0	0
	0	0	0
	0	0	0

## Sheet: Ext. fig.2e
control				with dynamin K44A
	Ror2-mch vesicles in Rab5-gfp
	3			1
	3			0
	1			0
	2			0
	1			1
	3			1
	3			0
	2			1
	1			0
	5			0
	1			0
	3			0
	1			1
	1			1
	2			0
	2			1
	1			0
	2			0
	6			0
	2			1
	6			1
	1			0
	3			0
	3			1
	4			2
	2			0
	5			1
	4			1
	4			0
	5			0
	5			0
	2			0
	3			0
	3			0
	3			0
	1			0
	2			0
