# Supplementary material for: Cytoneme-mediated transport of active Wnt5b–Ror2 complexes in zebrafish
Source: Nature. 2023 Dec 20;625(7993):126–33. doi: 10.1038/s41586-023-06850-7 (PMC10764289; doi:10.1038/s41586-023-06850-7)
Supplement: Supplementary file 13 — Source Data Extended Data Fig. 3 [file 41586_2023_6850_MOESM13_ESM.xlsx]

## Sheet: Ext. fig.3e
FLIM-FRET efficiency
Gap43-GFP	Gap43-GFP and sec vhh-mcherry	Gap43-GFP and cyto-mcherry	Wnt5b-GFP	Wnt5b GFP and mch-Ror2 P	Wnt5b GFP and mch-Ror2 Tips	Wnt5b GFP and mch-Ror2 R	Wnt5b GFP and Ror2-CRD mch
0	15.552	2.322	0	5.895	15.395	11.758	0
	3.885	0.444		9.443	26.298	4.592	0
	67.498	3.772		14.803	9.116	9.058	0.20516
	7.6	4.263		6.667	10.126	1.049	1.01666
	17.694	0.4		20.248	7.609	6.088	0
	2.469	4.401		10.633	21.935	9.575	0
	19.566	8.809		4.703	11.717	28.385	1.61296
	50.772	2.269		9.927	12.117	17.361	0
	30.421	2.221		18.24	13.516	13.901	0
	5.795	4.552		6.625	13.923	23.45	0
	5.035	7.437		8.096	6.734	3.312	0
	4.774	6.172		10.025	10.095	14.161
	3.884	8.429		14.666	4.741	26.176
	3.032	1.164		8.117	5.135	9.689
	4.249	8.782		13.013	22.498	5.438
	5.773	5.078		11.139	7.783	15.418
	3.961	0.429		9.236	15.298	11.114
	5.274	6.691		14.407	10.158	10.153
	3.559	4.893		5.027	13.83	7.344
	12.472	4.492		3.886	9.534	37.284
	5.817	2.162		8.002	13.521	12.01
	11.562	7.436		9.117	3.309	31.564
	6.493	4.792		7.67		9.946
	10.906	9.565		10.783		7.097
	4.314			4.881		20.497
	3.585			14.345		0.308
	10.035			15.901		15.736
	2.415			2.113		8.105
	15.481			13.651		35.827
	6.295			9.039		13.393
	8.757			20.7
	8.274			13.177
	4.3			26.934
	16.742			21.683
	5.235			12.437
	5.318			12.718
	8.008
	3.361
	7.847
	9.576
	12.721
	17.106
	30.674
	4.297
	6.777
	5.563
	8.373

## Sheet: Ext. fig.3j
ATTO 488
				atto 565
time	G(t)
0.001	0.18878			time	G(t)
0.002	0.185289			0.001	0.042815
0.003	0.181923			0.002	0.042194
0.004	0.178675			0.003	0.041589
0.005	0.175538			0.004	0.041001
0.006	0.172508			0.005	0.04043
0.007	0.169578			0.006	0.039873
0.008	0.166744			0.007	0.039332
0.009	0.164002			0.008	0.038805
0.01	0.161346			0.009	0.038291
0.011001	0.158773			0.01	0.037791
0.012001	0.156279			0.011001	0.037303
0.013001	0.15386			0.012001	0.036827
0.014001	0.151514			0.013001	0.036363
0.015001	0.149236			0.014001	0.035911
0.016001	0.147024			0.015001	0.035469
0.018001	0.142788			0.016001	0.035038
0.020001	0.138783			0.018001	0.034205
0.022001	0.134991			0.020001	0.033411
0.024001	0.131396			0.022001	0.032651
0.026001	0.127983			0.024001	0.031925
0.028001	0.124738			0.026001	0.031229
0.030001	0.121649			0.028001	0.030563
0.032002	0.118706			0.030001	0.029923
0.036002	0.113216			0.032002	0.029309
0.040002	0.108198			0.036002	0.028152
0.044002	0.103593			0.040002	0.027081
0.048002	0.099354			0.044002	0.026086
0.052003	0.095437			0.048002	0.025159
0.056003	0.091808			0.052003	0.024295
0.060003	0.088436			0.056003	0.023486
0.064003	0.085294			0.060003	0.022727
0.072003	0.079616			0.064003	0.022015
0.080004	0.074621			0.072003	0.020712
0.088004	0.070194			0.080004	0.019551
0.096005	0.066243			0.088004	0.018508
0.104005	0.062696			0.096005	0.017568
0.112005	0.059494			0.104005	0.016715
0.120006	0.056589			0.112005	0.015938
0.128006	0.053941			0.120006	0.015227
0.144007	0.049295			0.128006	0.014574
0.160008	0.045349			0.144007	0.013417
0.176009	0.041959			0.160008	0.012423
0.192009	0.039014			0.176009	0.01156
0.20801	0.036433			0.192009	0.010803
0.224011	0.034153			0.20801	0.010135
0.240012	0.032124			0.224011	0.00954
0.256012	0.030307			0.240012	0.009008
0.288014	0.027192			0.256012	0.008528
0.320016	0.024618			0.288014	0.007699
0.352017	0.022457			0.320016	0.007009
0.384019	0.020618			0.352017	0.006425
0.41602	0.019035			0.384019	0.005924
0.448022	0.017658			0.41602	0.005491
0.480023	0.016451			0.448022	0.005112
0.512025	0.015384			0.480023	0.004778
0.576028	0.013585			0.512025	0.004482
0.640031	0.012129			0.576028	0.00398
0.704034	0.010928			0.640031	0.00357
0.768037	0.009921			0.704034	0.003231
0.83204	0.009067			0.768037	0.002945
0.896043	0.008333			0.83204	0.002701
0.960047	0.007697			0.896043	0.00249
1.02405	0.00714			0.960047	0.002307
1.15206	0.006215			1.02405	0.002146
1.28006	0.005479			1.15206	0.001878
1.40807	0.004881			1.28006	0.001662
1.53607	0.004386			1.40807	0.001487
1.66408	0.003972			1.53607	0.001341
1.79209	0.003619			1.66408	0.001218
1.92009	0.003317			1.79209	0.001113
2.0481	0.003056			1.92009	0.001023
2.30411	0.002626			2.0481	0.000945
2.56012	0.00229			2.30411	0.000815
2.81614	0.00202			2.56012	0.000713
3.07215	0.0018			2.81614	0.000631
3.32816	0.001617			3.07215	0.000564
3.58417	0.001464			3.32816	0.000508
3.84019	0.001333			3.58417	0.000461
4.0962	0.001221			3.84019	0.000421
4.60822	0.001039			4.0962	0.000386
5.12025	0.000898			4.60822	0.00033
5.63227	0.000787			5.12025	0.000286
6.1443	0.000696			5.63227	0.000251
6.65632	0.000622			6.1443	0.000223
7.16835	0.000561			6.65632	0.000199
7.68037	0.000508			7.16835	0.00018
8.1924	0.000464			7.68037	0.000163
9.21645	0.000392			8.1924	0.000149
10.2405	0.000337			9.21645	0.000126
11.2645	0.000294			10.2405	0.000109
12.2886	0.000259			11.2645	9.49e-05
13.3126	0.000231			12.2886	8.38e-05
14.3367	0.000207			13.3126	7.47e-05
15.3607	0.000187			14.3367	6.71e-05
16.3848	0.000171			15.3607	6.08e-05
18.4329	0.000144			16.3848	5.54e-05
20.481	0.000123			18.4329	4.67e-05
22.5291	0.000107			20.481	4e-05
24.5772	9.41e-05			22.5291	3.48e-05
26.6253	8.37e-05			24.5772	3.07e-05
28.6734	7.5e-05			26.6253	2.73e-05
30.7215	6.77e-05			28.6734	2.45e-05
32.7696	6.16e-05			30.7215	2.21e-05
36.8658	5.17e-05			32.7696	2.01e-05
40.962	4.42e-05			36.8658	1.69e-05
45.0582	3.84e-05			40.962	1.45e-05
49.1544	3.38e-05			45.0582	1.26e-05
53.2506	3e-05			49.1544	1.1e-05
57.3468	2.68e-05			53.2506	9.8e-06
61.443	2.42e-05			57.3468	8.78e-06
65.5392	2.2e-05			61.443	7.92e-06
73.7316	1.85e-05			65.5392	7.2e-06
81.924	1.58e-05			73.7316	6.04e-06
90.1164	1.37e-05			81.924	5.17e-06
98.3088	1.2e-05			90.1164	4.48e-06
106.501	1.07e-05			98.3088	3.94e-06
114.694	9.55e-06			106.501	3.49e-06
122.886	8.61e-06			114.694	3.13e-06
131.078	7.82e-06			122.886	2.82e-06
147.463	6.56e-06			131.078	2.56e-06
163.848	5.6e-06			147.463	2.15e-06
180.233	4.86e-06			163.848	1.84e-06
196.618	4.26e-06			180.233	1.59e-06
213.002	3.78e-06			196.618	1.4e-06
229.387	3.39e-06			213.002	1.24e-06
245.772	3.05e-06			229.387	1.11e-06
262.157	2.77e-06			245.772	1e-06
294.926	2.32e-06			262.157	9.1e-07
327.696	1.98e-06			294.926	7.6e-07
360.466	1.72e-06			327.696	6.5e-07
393.235	1.51e-06			360.466	5.6e-07
426.005	1.34e-06			393.235	5e-07
458.774	1.2e-06			426.005	4.4e-07
491.544	1.08e-06			458.774	3.9e-07
524.313	9.8e-07			491.544	3.5e-07
589.853	8.2e-07			524.313	3.2e-07
655.392	7e-07			589.853	2.7e-07
720.931	6.1e-07			655.392	2.3e-07
786.47	5.3e-07			720.931	2e-07
852.009	4.7e-07			786.47	1.8e-07
917.548	4.2e-07			852.009	1.6e-07
983.088	3.8e-07			917.548	1.4e-07
1048.63	3.5e-07			983.088	1.3e-07
1179.7	2.9e-07			1048.63	1.1e-07
1310.78	2.5e-07			1179.7	1e-07
1441.86	2.2e-07			1310.78	8e-08
1572.94	1.9e-07			1441.86	7e-08
1704.02	1.7e-07			1572.94	6e-08
1835.1	1.5e-07			1704.02	6e-08
1966.17	1.4e-07			1835.1	5e-08
2097.25	1.2e-07			1966.17	4e-08
2359.41	1e-07			2097.25	4e-08
2621.57	9e-08			2359.41	3e-08
2883.72	8e-08			2621.57	3e-08
3145.88	7e-08			2883.72	3e-08
3408.04	6e-08			3145.88	2e-08
3670.19	5e-08			3408.04	2e-08
3932.35	5e-08			3670.19	2e-08
4194.51	4e-08			3932.35	2e-08
				4194.51	1e-08

## Sheet: Ext. fig.3k
effective volume
ATTO 488	ATTO 565
0.582	0.668
0.586	0.843
0.618	0.789
0.671	0.763
0.608	0.722
0.654	0.853
0.651	0.785
0.647	0.795
0.623	0.776
0.628	0.762
0.603	0.759
0.63	0.765
0.646	0.733
0.632	0.683
0.568	0.758
0.462	0.708
0.451	0.842
0.392	0.833
0.411	0.747
0.418	0.8
0.506	0.763
0.54	0.65
0.487	0.687
0.484	0.641
0.554	0.668
0.605	0.675
0.501	0.706
0.5	0.703
0.518	0.741
0.501	0.75
0.553	0.646
0.538	0.739
0.507	0.745
0.545	0.693
0.506	0.726
0.53	0.727
0.512	0.647
0.504	0.721
0.609	0.655
0.582	0.725
0.578	0.71
0.611	0.681
0.543	0.68
0.395	0.704
0.407	0.759
0.368	0.781
0.402	0.792
0.395	0.802
0.459	0.831
0.479	0.754
0.527	0.868
0.428	0.763
0.463	0.798
0.545	0.847
0.508	0.758
0.452	0.79
0.416	0.863
0.406	0.826
0.603	0.853
0.634	0.817
0.523	0.71
0.379	0.771
0.375	0.786
0.395	0.73
0.428
0.449
0.479
0.415
0.416
0.517
0.673
0.708
0.669
0.679
0.57
0.528
0.555
0.551
0.57
0.617
0.65
0.626
0.663
0.618
0.691
0.703
0.688
0.656
0.682
0.677
0.651
0.634
0.665
0.628
0.66
0.675
0.656
0.693
0.661
0.707
0.69
0.692
0.68
0.674

## Sheet: Ext. fig.3m
	Wnt5b-GFP,Ror2	Ror2-mcherry	Cross-correlation
0.001	0.02552	0.00439	0
0.002	0.021151	0.004364	0
0.003	0.018131	0.00434	0
0.004	0.016043	0.00432	0
0.005	0.014599	0.004301	0
0.006	0.0136	0.004284	0
0.007	0.012908	0.004269	0
0.008	0.012429	0.004255	0
0.009	0.012096	0.004242	0
0.01	0.011865	0.00423	0
0.011001	0.011703	0.004218	0
0.012001	0.01159	0.004207	0
0.013001	0.01151	0.004196	0
0.014001	0.011454	0.004186	0
0.015001	0.011413	0.004176	0
0.016001	0.011383	0.004166	0
0.018001	0.011344	0.004147	0
0.020001	0.01132	0.004129	0
0.022001	0.011303	0.004112	0
0.024001	0.01129	0.004094	0
0.026001	0.011278	0.004077	0
0.028001	0.011267	0.00406	0
0.030001	0.011257	0.004044	0
0.032002	0.011246	0.004027	0
0.036002	0.011226	0.003995	0
0.040002	0.011206	0.003963	0
0.044002	0.011185	0.003932	0
0.048002	0.011165	0.003901	0
0.052003	0.011145	0.003871	0
0.056003	0.011125	0.003841	0
0.060003	0.011105	0.003811	0
0.064003	0.011085	0.003782	0
0.072003	0.011046	0.003726	0
0.080004	0.011007	0.003671	0
0.088004	0.010968	0.003617	0
0.096005	0.010929	0.003565	0
0.104005	0.010891	0.003514	0
0.112005	0.010853	0.003465	0
0.120006	0.010815	0.003417	0
0.128006	0.010777	0.003371	0
0.144007	0.010703	0.003281	0
0.160008	0.010629	0.003196	0
0.176009	0.010557	0.003116	0
0.192009	0.010485	0.003039	0
0.20801	0.010414	0.002965	0
0.224011	0.010345	0.002895	0
0.240012	0.010276	0.002829	0
0.256012	0.010208	0.002765	0
0.288014	0.010075	0.002645	0
0.320016	0.009945	0.002535	0
0.352017	0.009819	0.002434	0
0.384019	0.009695	0.00234	0
0.41602	0.009575	0.002253	0
0.448022	0.009457	0.002172	0
0.480023	0.009342	0.002096	0
0.512025	0.00923	0.002025	0
0.576028	0.009014	0.001897	0
0.640031	0.008807	0.001783	0
0.704034	0.00861	0.001682	0
0.768037	0.00842	0.001591	0
0.83204	0.008239	0.001509	0
0.896043	0.008065	0.001435	0
0.960047	0.007898	0.001368	0
1.02405	0.007738	0.001306	0
1.15206	0.007436	0.001197	0
1.28006	0.007156	0.001104	0
1.40807	0.006896	0.001024	0
1.53607	0.006653	0.000954	0
1.66408	0.006427	0.000893	0
1.79209	0.006215	0.000839	0
1.92009	0.006016	0.00079	0
2.0481	0.005829	0.000747	0
2.30411	0.005487	0.000672	0
2.56012	0.005182	0.000609	0
2.81614	0.004907	0.000557	0
3.07215	0.00466	0.000512	0
3.32816	0.004435	0.000474	0
3.58417	0.00423	0.00044	0
3.84019	0.004043	0.000411	0
4.0962	0.003871	0.000385	0
4.60822	0.003565	0.00034	0
5.12025	0.003302	0.000305	0
5.63227	0.003074	0.000275	0
6.1443	0.002874	0.00025	0
6.65632	0.002697	0.000229	0
7.16835	0.002539	0.000211	0
7.68037	0.002398	0.000195	0
8.1924	0.002271	0.000181	0
9.21645	0.002051	0.000158	0
10.2405	0.001868	0.000139	0
11.2645	0.001713	0.000124	0
12.2886	0.00158	0.000112	0
13.3126	0.001465	0.000101	0
14.3367	0.001364	9.26e-05	0
15.3607	0.001275	8.5e-05	0
16.3848	0.001196	7.83e-05	0
18.4329	0.001063	6.74e-05	0
20.481	0.000954	5.89e-05	0
22.5291	0.000863	5.2e-05	0
24.5772	0.000787	4.64e-05	0
26.6253	0.000722	4.17e-05	0
28.6734	0.000666	3.78e-05	0
30.7215	0.000617	3.45e-05	0
32.7696	0.000574	3.16e-05	0
36.8658	0.000502	2.69e-05	0
40.962	0.000445	2.33e-05	0
45.0582	0.000398	2.04e-05	0
49.1544	0.000359	1.81e-05	0
53.2506	0.000326	1.62e-05	0
57.3468	0.000298	1.46e-05	0
61.443	0.000274	1.32e-05	0
65.5392	0.000253	1.21e-05	0
73.7316	0.000219	1.02e-05	0
81.924	0.000191	8.79e-06	0
90.1164	0.000169	7.67e-06	0
98.3088	0.000151	6.77e-06	0
106.501	0.000136	6.03e-06	0
114.694	0.000124	5.42e-06	0
122.886	0.000113	4.9e-06	0
131.078	0.000104	4.46e-06	0
147.463	8.85e-05	3.76e-06	0
163.848	7.67e-05	3.22e-06	0
180.233	6.74e-05	2.8e-06	0
196.618	5.98e-05	2.47e-06	0
213.002	5.35e-05	2.19e-06	0
229.387	4.83e-05	1.97e-06	0
245.772	4.39e-05	1.77e-06	0
262.157	4.01e-05	1.61e-06	0
294.926	3.39e-05	1.36e-06	0
327.696	2.92e-05	1.16e-06	0
360.466	2.55e-05	1.01e-06	0
393.235	2.25e-05	8.9e-07	0
426.005	2.01e-05	7.9e-07	0
458.774	1.81e-05	7e-07	0
491.544	1.63e-05	6.4e-07	0
524.313	1.49e-05	5.8e-07	0
589.853	1.26e-05	4.8e-07	0
655.392	1.08e-05	4.1e-07	0
720.931	9.37e-06	3.6e-07	0
786.47	8.25e-06	3.2e-07	0
852.009	7.33e-06	2.8e-07	0
917.548	6.58e-06	2.5e-07	0
983.088	5.94e-06	2.3e-07	0
1048.63	5.41e-06	2.1e-07	0
1179.7	4.54e-06	1.7e-07	0
1310.78	3.89e-06	1.5e-07	0
1441.86	3.38e-06	1.3e-07	0
1572.94	2.97e-06	1.1e-07	0
1704.02	2.64e-06	1e-07	0
1835.1	2.36e-06	9e-08	0
1966.17	2.13e-06	8e-08	0
2097.25	1.94e-06	7e-08	0

## Sheet: Ext. fig.3n
negative control	positive		Wnt5b/Ror2 P		Wnt5b/Ror2 on tips			Receiving		Wnt5b/Ror2 crd		wnt5b,Ror2 one and Ror2 mch another one
gap43 gfp and cytosolic mch				Relative value
			166.401	100	401.675	98.1057		138	100	763.456	94.1173	2685.23	72.9315
9301.24	229.435		440.231	97.6806	131.778	100		114.121	100	7308.74	19.6848	5318.06	43.9067
			185.001	100	190.111	100		95.5813	100	2056.21	79.8658	133.755	100
0	100		335.998	98.8297	413.174	97.9789		492.966	97.0993	575.156	96.1932	182.447	100
			507.588	96.9381	317.952	99.0286		561.941	96.3389	2860.71	70.9969	241.73	99.8689
			181.729	100	601.061	95.9076		763.288	94.1192	8947.89	3.89097	1289.29	88.3205
9071.81			379.253	98.3529	729.964	94.4866		587.879	96.0529	24239.5	0	5000	47.4131
4535.9	50		168.392	100	350.174	98.6734		374.906	98.4008			5000	47.4131
			451.652	97.5547	786.003	93.8688		722.78	94.5658			5000	47.4131
assume real value is X, The relative value is Y			226.649	100	886.549	92.7603		964.589	91.9			5000	47.4131
IF x<4535.9	y=50+（4535.9-（x-229.44))/(9071/100)		542.79	96.55	480.914	97.2321		318.488	99.0227			5000	47.4131
IF x>4535.9	y=50-（(x-229.44)-4535.9)/(9071/100)		442.931	97.6509	230.163	99.9964		189.491	100			5000	47.4131
			428.988	97.8046	138.588	100		350.174	98.6734			5000	47.4131
			264.231	99.6209	61.1926	100						5000	47.4131
			27.1389	100	589.324	96.037
			241.506	99.8714	819.092	93.504
	100.004				447.199	97.6038
	-0.00440966				562.876	96.3286
					909.956	92.5023
