# Supplementary material for: Cytoneme-mediated transport of active Wnt5b–Ror2 complexes in zebrafish
Source: Nature. 2023 Dec 20;625(7993):126–33. doi: 10.1038/s41586-023-06850-7 (PMC10764289; doi:10.1038/s41586-023-06850-7)
Supplement: Supplementary file 14 — Source Data Extended Data Fig. 4 [file 41586_2023_6850_MOESM14_ESM.xlsx]

## Sheet: Ext. fig. 4g
Ror ko phenotypes		n= numbers of embryos
	WT + Cas9 24h	WT + Cas9 48h	ror1 crispant 24h	ror1 crispant 48h	MZ ror2 t13 24h	MZ ror2 t13 48h	ror1 crispant/ MZ ror2 t13 24h	ror1 crispant/ MZ ror2 t13 48h	Ror res 24h	Ror res 48h	Wnt5b crisp 24h	Wnt5b crisp 48h	Wnt5a/b crisp 24h	Wnt5a/b crisp 48h	Wnt5a/b crisp / MZ ror2 t13 24h	Wnt5a/b crisp / MZ ror2 t13 48h	Wnt5a/b crisp + Ror2 res 24h	Wnt5a/b crisp + Ror2 res 48h
No phenotype	11	123	27	4	32	21	12	0	27	19	1	2	3	4	0	0	0	2
Curved Tail	1	1	44	6	43	24	58	59	5	12	53	46	20	19	3	10	2	7
Shorter body axis	0	0	5	0	0	0	50	33	2	2	1	2	23	22	49	42	34	29
Dead	0	3	2	0	0	0	8	1	1	1	1	2	2	1	0	0	4	2
Oedema	1	1	12	1	4	4	47	80	1	4	2	0	12	4	0	24	10	5
Total w/o oe	12	127	78	11	75	45	128	93	35	34	56	52	48	46	52	52	40	40
	Normal	Mild	Severe	%
WT + Cas9 24h	91.6667	8.33333	0
WT + Cas9 48h	96.8504	3.14961	0
ror1 crispant 24h	34.6154	58.9744	6.41026
ror1 crispant 48h	36.3636	63.6364	0
MZ ror2 t13 24h	42.6667	57.3333	0
MZ ror2 t13 48h	46.6667	53.3333	0
ror1 crispant/ MZ ror2 t13 24h	9.375	51.5625	39.0625
ror1 crispant/ MZ ror2 t13 48h	0	64.5161	35.4839
Ror res 24h	77.14	14.29	8.57
Ror res 48h	55.88	35.29	8.82
Wnt5b crisp 24h	1.79	94.64	3.57
Wnt5b crisp 48h	3.85	88.46	7.69
Wnt5a/b crisp 24h	6.25	41.67	52.08
Wnt5a/b crisp 48h	8.7	41.3	50
Wnt5a/b crisp / MZ ror2 t13 24h	0	5	95
Wnt5a/b crisp / MZ ror2 t13 48h	0	20	80
Wnt5a/b crisp + Ror2 res 24h	0	4	96
Wnt5a/b crisp + Ror2 res 48h	4	20	76

## Sheet: Ext. fig. 4h
Ror ko phenotypes		n= numbers of embryos
	WT + Cas9 24h	WT + Cas9 48h	ror1 crispant 24h	ror1 crispant 48h	MZ ror2 t13 24h	MZ ror2 t13 48h	ror1 crispant/ MZ ror2 t13 24h	ror1 crispant/ MZ ror2 t13 48h	Ror res 24h	Ror res 48h	Wnt5b crisp 24h	Wnt5b crisp 48h	Wnt5a/b crisp 24h	Wnt5a/b crisp 48h	Wnt5a/b crisp / MZ ror2 t13 24h	Wnt5a/b crisp / MZ ror2 t13 48h	Wnt5a/b crisp + Ror2 res 24h	Wnt5a/b crisp + Ror2 res 48h
No phenotype	11	123	27	4	32	21	12	0	27	19	1	2	3	4	0	0	0	2
Curved Tail	1	1	44	6	43	24	58	59	5	12	53	46	20	19	3	10	2	7
Shorter body axis	0	0	5	0	0	0	50	33	2	2	1	2	23	22	49	42	34	29
Dead	0	3	2	0	0	0	8	1	1	1	1	2	2	1	0	0	4	2
Oedema	1	1	12	1	4	4	47	80	1	4	2	0	12	4	0	24	10	5
Total w/o oe	12	127	78	11	75	45	128	93	35	34	56	52	48	46	52	52	40	40
	Oedema	Dead	%
WT + Cas9 24h	8.33333	0
WT + Cas9 48h	0.787402	2.3622
ror1 crispant 24h	15.3846	2.5641
ror1 crispant 48h	9.09091	0
MZ ror2 t13 24h	5.33333	0
MZ ror2 t13 48h	8.88889	0
ror1 crispant/ MZ ror2 t13 24h	36.7188	6.25
ror1 crispant/ MZ ror2 t13 48h	86.0215	1.07527
Ror res 24h	2.86	2.86
Ror res 48h	11.76	2.94
Wnt5b crisp 24h	3.57	1.79
Wnt5b crisp 48h	0	3.85
Wnt5a/b crisp 24h	25	4.17
Wnt5a/b crisp 48h	8.7	2.17
Wnt5a/b crisp / MZ ror2 t13 24h	1	0
Wnt5a/b crisp / MZ ror2 t13 48h	46.2	0
Wnt5a/b crisp + Ror2 res 24h	2	10
Wnt5a/b crisp + Ror2 res 48h	13	5

## Sheet: Ext. fig. 4i
ntl expression width length
Ext. Fig 4i				Ext. Fig 4i
Length	in um			Width	in um
WT	ror2KO	Ror1 ror2KO		WT	ror2KO	Ror1 ror2KO
436.103	440.275	406.737		59.45	44.267	55.0232
484.406	461.136	459.158		42.05	30.45	59.6617
453.85	436.472	479.022		33.35	51.0806	53.4731
450.893	511.528	490.565		54.5055	33.9749	49.2362
525.293	516.593	390.643		30.5877	40.832	52.7814
460.236	416.011	508.951		47.8717	71.1834	68.1659
471.288	511.338	519.631		46.4	45.7837	46.9626
480.547	483.964	378.231		35.5468	58.0363	41.0118
527.516	436.741	479.354		32.5844	46.4	62.9039
499.779	497.119	486.45		34.5883	65.6517	36.9678
528.231	542.02	471.544		38.1437	39.5778	55.2146
507.922	421.611	375.595		40.703	56.0077	65.25
556.003	503.315	469.507		30.173	35.0407	49.8307
564.952	522.294			29	49.6393
551.322	425.207			40.6	60.9174
496.842	532.211			46.761	36.25
518.768	542.494			34.3751	39.2573
530.44	504.561			38.3902	39.3907
525.982	371.381			55.5756	62.3674
556.094	378.462			39.9997	66.8421
503.601	520.87			41.4714	52.5408
540.646	529.647			43.8843	45.8533
409.403	489.404			43.4522	46.4
449.82	547.65			49.9989	36.7111
490.409	378.495			36.25	46.081
505.776				34.9203
529.649				37.6159
500.718				38.0611
486.321				41.0118
395.744				41.2424
546.373				41.5468
516.209				42.05
435.273				37.7
491.667				35.8715
510.013				46.081
522.66				33.4761
426.458				33.8198
522.017				43.5

## Sheet: Ext. fig. 4k
Ext Fig 4K
lef1 width in um
3 measurements per embryo
n=38embs	n=40embs	n=31embs
WT	ror2KO	Ror1 ror2KO
189.867	134.835	203.709
159.928	140.712	186.472
163.148	118.128	213.397
167.113	135.804	125.585
176.226	128.983	113.889
124.526	123.596	135.101
69.8517	115.21	123.765
55.6761	105.496	139.758
62.9284	121.331	126.147
114.683	164.228	66.8634
110.076	156.391	75.542
95.5606	163.221	69.7709
165.078	140.379	129.12
162.291	146.649	80.9807
146.081	178.572	96.0086
144.628	78.738	107.96
173.314	107.901	117.567
173.306	101.964	88.8023
147.151	118.357	174.774
156.049	121.539	118.177
155.708	96.9946	169.588
86.2958	68.9432	152.583
91.3504	159.102	127.706
77.9654	142.302	140.555
176.525	154.864	134.989
159.846	151.884	134.835
176.783	129.618	130.389
167.433	178.684	134.764
160.726	178.73	117.921
148.66	148.58	113.423
110.517	125.238	101.026
119.038	103.827	121.585
116.792	87.2189	64.8813
173.888	139.473	180.859
176	139.732	216.75
176.637	145.002	174.123
76.364	155.194	158.347
72.4313	169.811	157.284
84.9112	140.177	165.176
87.594	106.027	107.491
115.69	120.95	110.448
94.1781	101.493	100.174
143.958	130.268	66.4086
116.927	101.126	124.344
121.305	110.06	128.983
100.726	116.84	165.081
95.501	103.706	130.268
94.1242	113.512	159.77
142.625	147.387	72.995
122.407	171.834	96.9688
100.167	141.096	69.9607
117.443	117.229	202.452
86.4059	127.499	139.216
121.086	121.575	149.878
145.002	103.341	165.981
128.734	110.261	185.536
122.875	90.1836	180.942
90.0152	248.884	253.034
44.2979	127.869	141.858
123.07	89.9523	204.435
93.7952	156.79	145.023
96.8969	163.326	170.045
80.856	134.009	140.662
139.902	152.107	138.68
122.489	126.277	94.3926
139.415	98.2165	115.805
103.231	183.713	220.623
101.971	123.147	149.422
88.096	131.698	216.485
80.363	96.8127	144.531
151.571	96.7408	178.341
92.4139	107.697	160.73
152.992	153.855	148.24
145.227	144.099	132.766
143.34	157.476	151.172
158.359	142.28	175.995
147.151	101.176	152.306
151.605	107.814	153.227
90.1836	138.93	163.221
64.011	120.035	145.302
66.257	87.9242	139.947
169.156	149.869	159.861
158.024	131.083	129.457
145.318	126.346	118
161.275	148.346	117.963
148.167	180.366	119.044
168.375	160.652	104.536
140.415	190.055	171.701
136.258	189.8	139.799
111.228	184.664	222.38
154.456	109.508	138.317
115.166	130.287	133.864
151.417	101.344	111.274
111.54	147.541
90.9911	123.147
103.414	138.68
199.894	126.181
218.985	151.771
153.855	112.658
180.398	207.755
182.966	156.113
151.788	181.151
146.666	141.516
139.347	156.162
136.217	98.8498
120.585	205.558
117.056	170.995
129.438	207.831
137.47	158.741
143.998	195.35
135.925	137.227
113.372	132.386
124.997	101.007
97.7527	163.025
	136.369
	141.641
	117.492
	101.599
	107.861
	133.089
