# Supplementary material for: Cytoneme-mediated transport of active Wnt5b–Ror2 complexes in zebrafish
Source: Nature. 2023 Dec 20;625(7993):126–33. doi: 10.1038/s41586-023-06850-7 (PMC10764289; doi:10.1038/s41586-023-06850-7)
Supplement: Supplementary file 15 — Source Data Extended Data Fig. 5 [file 41586_2023_6850_MOESM15_ESM.xlsx]

## Sheet: Ext. Fig 5b
Wnt5b-GFP and Ror2 mch	length um						Wnt5b-GFP and Ror2 mch with sp600125	length um
0 min	10 min	20 min	30 min				0 min	10 min	20 min	30 min
11.912	17.917	7.044	7.798				18.562	18.561	8.166	8.159
7.524	9.079	10.65	10.487				19.487	17.719	18.689	4.592
14.878	10.079	43.96	25.352				13.612	11.303	18.858	3.984
6.473	10.822	33.238	8.991				4.769	7.924	10.736	6.147
15.024	9.465	5.783	5.493				14.003	28.781	6.112	7.813
8.329	24.606	22.378	10.324				12.203	6.487	3.582	4.404
16.619	11.462	6.448	26.761				24.839	4.413	29.91	4.069
12.389	14.136	12.469	11.474				15.034	8.592	7.131	4.112
15.339	5.332	8.326	41.184				12.007	9.166	8.251	4.448
12.984	10.977	8.373	15.647				14.033	13.23	5.473	10.613
10.703	9.432	3.358	10.828				10.107	14.865	8.576	9.042
12.291	16.338	11.255	6.547				16.044	15.134	7.087	7.063
15.026	19.141	8.605	9.039				13.823	9.179	3.985	12.948
13.335	14.56	11.619					12.081	11.265	4.831	8.601
14.665	9.778	18.104					8.829	14.12	4.98	11.367
23.426	11.751	3.998					4.57	11.425	5.212	5.12
11.267	10.757						35.094	9.703	6.029	6.611
24.984	7.558						20.932	10.878	2.074	3.598
26.298	11.927						14.853	7.435	5.933	2.888
7.323	6.458						3.887	11.858	3.856	5.254
24.896	12.944						5.929	6.927	4.629	6.211
31.149	9.631						21.195	5.255	10.217	4.288
29.221	10.307						14.771	6.264	8.672	4.688
7.818							6.296	16.266	9.506	5.089
31.578							8.387	7.479	9.939	14.404
							6.195	8.525	14.774	8.698
							9.117	16.203	4.936	8.128
							7.4	7.707	4.686	13.91
							4.851	6.203	5.265	5.288
							5.318	11.031	7.33	7.027
							4.482	5.47	5.328	14.571
							3.96	5.46	3.274	14.426
							4.459	8.936	2.017	8.337
							15.659	15.006	8.128	6.892
							13.644		8.662	6.795
									4.051	11.121
									3.772	4.702
									3.585	6.216
										3.661
										3.328
										5.41
										11.955
										17.146
										15.959
										13.824
										6.588
										9.498
										5.678
										6.16
										6.733
										4.921
										3.701
										5.814
										4.547

## Sheet: Ext. Fig 5E
Ext Fig 5E
Wnt5a/b antibody AF568
Mean Fluorescence intensity (grey Value)
no primary	WT matched	Cdc42T17N		no primary	WT matched	IRSP534K
14.091	39.721	22.083		14.091	12.883	15.529
14.262	27.453	47.017		14.262	29.942	26.874
12.314	12.422	36.648		12.314	20.686	14.364
12.028	32.415	29.593		12.028	27.356	14.32
14.149	24.783	20.404		14.149	18.165	31.208
13.641	17.179	23.869		13.641	26.735	33.233
13.17	14.947	30.344		13.17	38.327	18.499
13.777	24.182	26.991		13.777	29.947	33.282
16.616	23.068	35.16		16.616	25.225	23.963
14.218	27.229	23.646		14.218	21.082	28.305
10.167	20.109	30.764		10.167	19.132	19.619
9.093	19.46	30.073		9.093	30.67	36.583
10.531	16.92	30.077		10.531	43.846	50.613
26.884	15.461	24.566		26.884	35.614	27.27
15.146	15.841	23.04		15.146	29.173	28.861
12.629	21.779	20.916		12.629	16.19	36.398
9.901	15.748	20.235		9.901	42.505	23.33
9.605	13.669	48.063		9.605	38.137	34.88
15.561	13.979	29.965		15.561	18.13	49.003
12.481	25.392	25.486		12.481	14.038	35.016
11.45	22.146	26.46		11.45	26.119	42.855
10.972	13.31	19.416		10.972	25.427	48.539
13.696	19.024	17.954		13.696	23.65
12.236		15.45		12.236	26.102
17.351		14.477		17.351	32.855
14.785		15.137		14.785	18.249
20.264				20.264	21.26
8.964				8.964	35.648
					33.655
					22.281
					18.238

## Sheet: Ext. Fig 5F
Ext Fig 5F
Ror2 antibody AF568
Mean Fluorescence intensity (grey Value)
no primary	WT matched	Cdc42T17N		no primary	WT matched	IRSP534K
6.001	15.165	26.784		6.001	10.495	12.775
6.264	8.594	28.461		6.264	10.302	12.06
6.498	8.97	24.668		6.498	5.902	9.135
6.407	8.282	16.604		6.407	9.072	10.991
6.748	13.215	16.336		6.748	13.719	14.496
7.326	10.251	15.691		7.326	9.744	7.262
7.066	14.042	11.037		7.066	27.449	9.115
5.352	17.309	15.044		5.352	14.881	17.101
5.703	12.238	11.217		5.703	7.453	13.026
6.739	12.817	12.726		6.739	5.637	6.141
10.332	26.156	13.291		10.332	5.539	8.192
7.349	11.476	13.099		7.349	5.108	6.276
6.704	11.62	13.217		6.704	8.717	12.379
5.204	17.214	15.535		5.204	9.18	10.688
6.024	8.261	22.222		6.024	7.655	8.585
5.262	12.059	19.853		5.262	8.999	7.736
8.161	13.467	22.652		8.161	7.9	6.348
4.813	13.839	13.027		4.813	9.146	9.795
4.462	16.988	15.843		4.462	7.167	17.881
4.894	11.311	10.687		4.894	9.03	9.298
7.098	17.076	29.117		7.098	9.942	13.036
7.139	18.498	10.737		7.139	12.34	20.607
7.434	17.763	10.954		7.434	14.919	21.043
	11.619				14.032	19.083
	17.888				14.045	10.281
	23.213				10.32	10.001
					15.982	12.459
					9.335	8.942
					10.284	9.636
					15.969
					11.144
					15.368
