# Supplementary material for: Cytoneme-mediated transport of active Wnt5b–Ror2 complexes in zebrafish
Source: Nature. 2023 Dec 20;625(7993):126–33. doi: 10.1038/s41586-023-06850-7 (PMC10764289; doi:10.1038/s41586-023-06850-7)
Supplement: Supplementary file 16 — Source Data Extended Data Fig. 6 [file 41586_2023_6850_MOESM16_ESM.xlsx]

## Sheet: Ext. fig. 6h
																																Control													50ng/μL Ror2
control								50ng/μL ROR2							100ng/μL ROR2							200ng/μL Ror2									1	23.08	16.67	22.22	9.09	11.11	11.11	9.09							28.57	36.36	30	25	20
																															2	28.57	30	27.27	30	22.22	28.57	20							37.5	33.33	25	28.57	25
NO. cells distance	NO. cells negetive signal	positive NO.			posi%			NO. cells distance	NO. cells negetive signal	positive NO.			posi%		NO. cells distance	NO. cells negetive signal	positive NO.			posi%		NO. cells distance	NO. cells negetive signal	positive NO.		neg %	posi%				3	18.18	33.33	16.67	25	22.22	25	11.11							33.33	27.27	37.5	45.45	27.27
1	10	3	13		23.08			1	5	2	7		28.57		1	11	1	12		8.33		1	3	6	9	33.33	66.67				4	30	25	20	25	0	0	20							25	33.33	33.33	27.27	33.33
1	10	2	12		16.67			1	7	4	11		36.36		1	6	3	9		33.33		1	4	10	14	28.57	71.43				5	30	20	16.67	14.29	0	0	28.57							25	25	30	23.08	38.46
1	7	2	9		22.22			1	7	3	10		30		1	7	2	9		22.22		1	2	11	13	15.38	84.62
1	10	1	11		9.09			1	9	3	12		25		1	6	0	6		0		1	0	10	10	0	100
1	8	1	9		11.11			1	8	2	10		20		1	10	4	14		28.57		1	0	10	10	0	100
1	8	1	9		11.11			1	5	5	10		50		1	10	4	14		28.57		1	0	8	8	0	100
1	10	1	11		9.09			1	10	4	14		28.57		1	4	4	8		50		1	0	3	3	0	100
2	10	4	14		28.57			2	5	3	8		37.5		1	0	7	7		100		1	0	7	7	0	100
2	7	3	10		30			2	8	4	12		33.33		1	4	4	8		50		1	2	6	8	25	75
2	8	3	11		27.27			2	6	2	8		25		1	3	5	8		62.5		1	0	12	12	0	100
2	7	3	10		30			2	10	4	14		28.57		1	6	2	8		25		1	0	5	5	0	100
2	7	2	9		22.22			2	9	3	12		25		2	12	2	14		14.29		2	1	11	12	8.33	91.67
2	5	2	7		28.57			2	5	6	11		54.55		2	6	2	8		25		2	2	11	13	15.38	84.62
2	8	2	10		20			2	5	4	9		44.44		2	7	2	9		22.22		2	3	8	11	27.27	72.73
3	9	2	11		18.18			3	6	3	9		33.33		2	3	3	6		50		2	0	14	14	0	100
3	6	3	9		33.33			3	8	3	11		27.27		2	4	4	8		50		2	0	13	13	0	100
3	5	1	6		16.67			3	5	3	8		37.5		2	12	4	16		25		2	0	12	12	0	100
3	9	3	12		25			3	6	5	11		45.45		2	5	5	10		50		2	0	4	4	0	100
3	7	2	9		22.22			3	8	3	11		27.27		2	2	8	10		80		2	0	11	11	0	100
3	6	2	8		25			3	5	2	7		28.57		2	3	4	7		57.14		2	2	7	9	22.22	77.78
3	8	1	9		11.11			3	5	3	8		37.5		2	3	4	7		57.14		2	0	12	12	0	100
4	7	3	10		30			4	6	2	8		25		2	5	2	7		28.57		2	0	5	5	0	100
4	6	2	8		25			4	6	3	9		33.33		2	3	3	6		50		3	2	9	11	18.18	81.82
4	8	2	10		20			4	4	2	6		33.33		2	4	3	7		42.86		3	2	10	12	16.67	83.33
4	6	2	8		25			4	8	3	11		27.27		3	11	1	12		8.33		3	1	7	8	12.5	87.5
4	5	0	5		0			4	6	3	9		33.33		3	7	3	10		30		3	0	13	13	0	100
4	5	0	5		0			4	4	2	6		33.33		3	6	1	7		14.29		3	0	11	11	0	100
4	8	2	10		20			4	4	1	5		20		3	8	2	10		20		3	0	10	10	0	100
5	7	3	10		30			5	6	2	8		25		3	6	3	9		33.33		3	0	11	11	0	100
5	4	1	5		20			5	6	2	8		25		3	10	4	14		28.57		3	0	6	6	0	100
5	10	2	12		16.67			5	7	3	10		30		3	6	5	11		45.45		3	0	9	9	0	100
5	6	1	7		14.29			5	10	3	13		23.08		3	2	7	9		77.78		3	0	7	7	0	100
5	4	0	4		0			5	8	5	13		38.46		3	3	3	6		50		3	0	14	14	0	100
5	6	0	6		0			5	3	1	4		25		3	3	5	8		62.5		3	0	5	5	0	100
5	5	2	7		28.57			5	6	2	8		25		3	6	2	8		25		4	2	7	9	22.22	77.78
															3	3	2	5		40		4	2	10	12	16.67	83.33
															4	11	2	13		15.38		4	0	5	5	0	100
															4	8	3	11		27.27		4	0	13	13	0	100
															4	5	0	5		0		4	0	9	9	0	100
															4	7	4	11		36.36		4	0	13	13	0	100
															4	6	2	8		25		4	1	3	4	25	75
															4	8	3	11		27.27		4	0	9	9	0	100
															4	4	0	4		0		4	0	6	6	0	100
															4	2	6	8		75		4	0	14	14	0	100
															4	4	2	6		33.33		4	0	5	5	0	100
															4	4	2	6		33.33		5	1	8	9	11.11	88.89
															4	6	2	8		25		5	0	9	9	0	100
															4	3	2	5		40		5	1	6	7	14.29	85.71
															5	9	1	10		10		5	2	9	11	18.18	81.82
															5	7	3	10		30		5	0	8	8	0	100
															5	4	0	4		0		5	0	11	11	0	100
															5	5	3	8		37.5		5	0	5	5	0	100
															5	5	2	7		28.57
															5	7	4	11		36.36
															5	5	1	6		16.67
															5	1	4	5		80
															5	4	2	6		33.33
															5	4	0	4		0
															5	5	2	7		28.57
															5	5	1	6		16.67
[truncated: 26 more columns]

## Sheet: Ext. fig. 6n
control									Wnt5b/Ror2								Cdc42 T17N								Wnt5b, Ror2 and Cdc42T17N								Control															Wnt5b and Ror2
		PCP		neg. %	posi.%																												25	28.57	9.09	15.38	0	18.18										100	100
NO. cells distance	NO. cells negetive signal	positive NO.							NO. cells distance	NO. cells negative signal	positive NO.			neg %	posi%		NO. cells distance	NO. cells negative signal	positive NO.			posi %											8.33	16.67	8.33	23.08	11.11	16.67										100	100
1	6	2	8	75	25				1	0	7		7	0	100		1	5	1	6		16.6667			NO. cells distance	NO. cells negative signal	positive NO.			posi%			18.18	0	0	22.22	0	23.08	0									100	91.67
1	5	2	7	71.43	28.57				1	0	11		11	0	100		1	3	1	4		25			1	5	5	10		50			10	20	0	11.11	28.57	10										91.67	100
1	10	1	11	90.91	9.09				1	0	11		11	0	100		1	6	2	8		25			1	2	2	4		50			14.29	0	14.29	14.29	16.67											86.67	88.89
1	11	2	13	84.62	15.38				1	0	7		7	0	100		1	3	0	3		0			1	9	4	13		30.7692
1	11	0	11	100	0				1	0	9		9	0	100		1	5	0	5		0			1	9	4	13		30.7692
1	9	2	11	81.82	18.18				1	1	6		7	14.29	85.71		1	8	1	9		11.1111			1	4	5	9		55.5556
2	11	1	12	91.67	8.33				1	1	6		7	14.29	85.71		1	11	3	14		21.4286			1	8	4	12		33.3333
2	5	1	6	83.33	16.67				1	0	10		10	0	100		1	4	0	4		0			1	5	3	8		37.5
2	11	1	12	91.67	8.33				1	1	9		10	10	90		1	5	0	5		0			1	5	4	9		44.4444
2	10	3	13	76.92	23.08				1	0	7		7	0	100		1	11	1	12		8.33333			1	4	3	7		42.8571
2	8	1	9	88.89	11.11				1	0	7		7	0	100		1	4	1	5		20			1	3	2	5		40
2	5	1	6	83.33	16.67				1	0	10		10	0	100		1	7	0	7		0			1	1	10	11		90.9091
3	9	2	11	81.82	18.18				2	0	10		10	0	100		2	7	2	9		22.2222			1	0	11	11		100
3	5	0	5	100	0				2	0	13		13	0	100		2	6	2	8		25			1	2	6	8		75
3	4	0	4	100	0				2	0	10		10	0	100		2	7	2	9		22.2222			1	8	2	10		20
3	7	2	9	77.78	22.22				2	0	9		9	0	100		2	5	1	6		16.6667			1	1	7	8		87.5
3	14	0	14	100	0				2	1	8		9	11.11	88.89		2	5	1	6		16.6667			2	7	5	12		41.6667
3	10	3	13	76.92	23.08				2	0	8		8	0	100		2	6	1	7		14.2857			2	4	2	6		33.3333
3	4	0	4	100	0				2	1	8		9	11.11	88.89		2	7	2	9		22.2222			2	8	3	11		27.2727
4	9	1	10	90	10				2	1	10		11	9.09	90.91		2	4	1	5		20			2	7	6	13		46.1538
4	4	1	5	80	20				2	1	9		10	10	90		2	8	1	9		11.1111			2	2	5	7		71.4286
4	3	0	3	100	0				2	0	10		10	0	100		2	10	2	12		16.6667			2	8	5	13		38.4615
4	8	1	9	88.89	11.11				2	0	6		6	0	100		2	5	2	7		28.5714			2	3	4	7		57.1429
4	10	4	14	71.43	28.57				2	0	7		7	0	100		2	5	1	6		16.6667			2	4	4	8		50
4	9	1	10	90	10				3	0	10		10	0	100										2	3	5	8		62.5
5	6	1	7	85.71	14.29				3	1	11		12	8.33	91.67										2	2	4	6		66.6667
5	3	0	3	100	0				3	1	11		12	8.33	91.67		3	4	2	6		33.3333			2	1	13	14		92.8571
5	6	1	7	85.71	14.29				3	0	8		8	0	100		3	7	0	7		0			2	2	8	10		80
5	6	1	7	85.71	14.29				3	0	9		9	0	100		3	7	1	8		12.5			2	0	8	8		100
5	5	1	6	83.33	16.67				3	0	7		7	0	100		3	6	1	7		14.2857			2	0	8	8		100
									3	2	8		10	20	80		3	10	2	12		16.6667			2	7	3	10		30
									3	4	7		11	36.36	63.64		3	11	2	13		15.3846			3	6	2	8		25
									3	1	10		11	9.09	90.91		3	8	3	11		27.2727			3	7	1	8		12.5
									3	0	11		11	0	100		3	6	2	8		25			3	6	2	8		25
									3	2	6		8	25	75		3	11	2	13		15.3846			3	4	7	11		63.6364
									3	0	7		7	0	100		3	8	1	9		11.1111			3	4	4	8		50
									4	1	11		12	8.33	91.67		3	6	2	8		25			3	7	5	12		41.6667
									4	0	8		8	0	100		3	8	1	9		11.1111			3	4	2	6		33.3333
									4	0	11		11	0	100										3	6	4	10		40
									4	1	9		10	10	90		4	9	3	12		25			3	3	5	8		62.5
									4	0	6		6	0	100		4	8	2	10		20			3	2	5	7		71.4286
									4	0	7		7	0	100		4	8	1	9		11.1111			3	2	9	11		81.8182
									4	3	6		9	33.33	66.67		4	6	1	7		14.2857			3	3	6	9		66.6667
									4	1	7		8	12.5	87.5		4	7	3	10		30			3	0	7	7		100
									4	1	9		10	10	90		4	9	2	11		18.1818			3	3	4	7		57.1429
									4	0	15		15	0	100		4	8	1	9		11.1111			3	6	3	9		33.3333
									4	0	7		7	0	100		4	7	0	7		0			4	8	2	10		20
									4	0	7		7	0	100		4	7	0	7		0			4	5	3	8		37.5
									5	2	13		15	13.33	86.67		4	9	1	10		10			4	6	3	9		33.3333
									5	1	8		9	11.11	88.89		4	8	1	9		11.1111			4	7	2	9		22.2222
									5	0	9		9	0	100										4	5	2	7		28.5714
									5	1	11		12	8.33	91.67										4	5	7	12		58.3333
									5	0	8		8	0	100		5	7	3	10		30			4	6	2	8		25
									5	0	4		4	0	100		5	8	0	8		0			4	10	1	11		9.09091
									5	3	5		8	37.5	62.5		5	6	1	7		14.2857			4	6	5	11		45.4545
									5	0	5		5	0	100		5	6	1	7		14.2857			4	4	5	9		55.5556
									5	0	8		8	0	100		5	11	3	14		21.4286			4	4	3	7		42.8571
									5	3	13		16	18.75	81.25		5	8	2	10		20			4	2	4	6		66.6667
									5	1	9		10	10	90		5	5	0	5		0			4	2	2	4		50
									5	0	6		6	0	100		5	7	1	8		12.5			4	3	5	8		62.5
																	5	5	1	6		16.6667			4	5	2	7		28.5714
																	5	5	0	5		0			5	2	3	5		60
																	5	3	0	3		0			5	4	1	5		20
																									5	7	5	12		41.6667
																									5	6	1	7		14.2857
																									5	4	0	4		0
																									5	6	3	9		33.3333
																									5	6	0	6		0
																									5	9	3	12		25
																									5	4	4	8		50
																									5	3	2	5		40
																									5	3	6	9		66.6667
																									5	3	3	6		50
																									5	4	2	6		33.3333
																									5	4	3	7		42.8571
[truncated: 37 more columns]

## Sheet: Ext. fig. 6k
Ubi Ror23i							Ubi Ror23i, Ror2 in the clone							Ubi Ror23i, Wnt5b and Ror2 in the clone
NO. cells distance	NO. cells negative signal	positive NO.		neg %	posi%		NO. cells distance	NO. cells negative signal	positive NO.		neg %	posi%		NO. cells distance	NO. cells negative signal	positive NO.		neg %	posi%					Ubi Ror23i											Ubi Ror23i, Ror2 in the clone											Ubi Ror23i, Wnt5b and Ror2 in the clone
1	5	0	5	100	0		1	0	12	12	0	100		1	0	8	8	0	100				1	0	18.18	12.5	20	9.09	25	0	0	8.33			100	100	100	100	100	83.33	100	77.78	100	100		100	100	100	100
1	9	2	11	81.82	18.18		1	0	10	10	0	100		1	0	11	11	0	100				2	9.09	14.29	11.11	0	18.18	0	0	8.33	12.5			100	100	91.67	100	100	100	100	100	100	100		100	91.67	100	100
1	7	1	8	87.5	12.5		1	0	11	11	0	100		1	0	4	4	0	100				3	0	14.29	14.29	12.5	0	11.11	11.11	0	0			100	100	100	100	88.89	100	100	100	87.5	100		100	100	100	90
1	4	1	5	80	20		1	0	14	14	0	100		1	0	12	12	0	100				4	14.29	0	14.29	0	9.09	0	16.67	12.5	0			100	100	100	100	100	100	100	87.5	100	100		100	87.5	100	100
1	10	1	11	90.91	9.09		1	0	11	11	0	100		1	0	9	9	0	100				5	14.29	25	0	0	14.29	20	14.29	14.29				100	100	100	100	83.33	100	100	100	100	100		100	100	100	100
1	6	2	8	75	25		1	2	10	12	16.67	83.33		1	0	7	7	0	100
1	6	0	6	100	0		1	0	7	7	0	100		1	0	9	9	0	100
1	8	0	8	100	0		1	2	7	9	22.22	77.78		1	0	9	9	0	100
1	11	1	12	91.67	8.33		1	0	11	11	0	100		1	0	8	8	0	100
2	10	1	11	90.91	9.09		1	0	10	10	0	100		1	1	12	13	7.69	92.31
2	12	2	14	85.71	14.29		2	0	12	12	0	100		1	0	13	13	0	100
2	8	1	9	88.89	11.11		2	0	9	9	0	100		2	0	9	9	0	100
2	7	0	7	100	0		2	1	11	12	8.33	91.67		2	1	11	12	8.33	91.67
2	9	2	11	81.82	18.18		2	0	12	12	0	100		2	0	6	6	0	100
2	10	0	10	100	0		2	0	11	11	0	100		2	0	11	11	0	100
2	5	0	5	100	0		2	0	11	11	0	100		2	1	10	11	9.09	90.91
2	11	1	12	91.67	8.33		2	0	10	10	0	100		2	0	10	10	0	100
2	7	1	8	87.5	12.5		2	0	8	8	0	100		2	0	8	8	0	100
3	14	0	14	100	0		2	0	10	10	0	100		2	2	9	11	18.18	81.82
3	6	1	7	85.71	14.29		2	0	7	7	0	100		2	1	8	9	11.11	88.89
3	6	1	7	85.71	14.29		3	0	11	11	0	100		2	0	11	11	0	100
3	7	1	8	87.5	12.5		3	0	8	8	0	100		2	0	13	13	0	100
3	12	0	12	100	0		3	0	12	12	0	100		3	0	8	8	0	100
3	8	1	9	88.89	11.11		3	0	11	11	0	100		3	0	10	10	0	100
3	8	1	9	88.89	11.11		3	1	8	9	11.11	88.89		3	0	4	4	0	100
3	8	0	8	100	0		3	0	8	8	0	100		3	1	9	10	10	90
3	7	0	7	100	0		3	0	10	10	0	100		3	0	11	11	0	100
4	6	1	7	85.71	14.29		3	0	8	8	0	100		3	0	10	10	0	100
4	6	0	6	100	0		3	1	7	8	12.5	87.5		3	0	7	7	0	100
4	6	1	7	85.71	14.29		3	0	9	9	0	100		3	0	10	10	0	100
4	4	0	4	100	0		4	0	8	8	0	100		3	0	8	8	0	100
4	10	1	11	90.91	9.09		4	0	8	8	0	100		3	0	10	10	0	100
4	8	0	8	100	0		4	0	10	10	0	100		3	0	9	9	0	100
4	5	1	6	83.33	16.67		4	0	9	9	0	100		4	0	8	8	0	100
4	7	1	8	87.5	12.5		4	0	6	6	0	100		4	1	7	8	12.5	87.5
4	8	0	8	100	0		4	0	6	6	0	100		4	0	5	5	0	100
5	6	1	7	85.71	14.29		4	0	10	10	0	100		4	0	7	7	0	100
5	3	1	4	75	25		4	1	7	8	12.5	87.5		4	1	9	10	10	90
5	6	0	6	100	0		4	0	7	7	0	100		4	0	11	11	0	100
5	7	0	7	100	0		4	0	8	8	0	100		4	0	6	6	0	100
5	6	1	7	85.71	14.29		5	0	6	6	0	100		4	0	8	8	0	100
5	4	1	5	80	20		5	0	6	6	0	100		4	0	8	8	0	100
5	6	1	7	85.71	14.29		5	0	7	7	0	100		4	0	7	7	0	100
5	6	1	7	85.71	14.29		5	0	9	9	0	100		4	0	6	6	0	100
							5	1	5	6	16.67	83.33		5	0	7	7	0	100
							5	0	7	7	0	100		5	0	6	6	0	100
							5	0	8	8	0	100		5	0	5	5	0	100
							5	0	6	6	0	100		5	0	6	6	0	100
							5	0	6	6	0	100		5	0	11	11	0	100
							5	0	8	8	0	100		5	0	10	10	0	88
														5	0	3	3	0	100
														5	0	6	6	0	100
														5	0	8	8	0	100
														5	0	5	5	0	100
														5	0	5	5	0	100
[truncated: 7 more columns]

## Sheet: Ext. fig. 6q
Ubi Vangl2 10a								Ubi Vangl2 10a, Ror2 in the clone								Ubi Vangl2 10a, Wnt5b and Ror2 in the clone
NO. cells distance	NO. cells negative signal	positive NO.		neg	posi			NO. cells distance	NO. cells negative signal	positive NO.		neg 100%	posi			NO. cells distance	NO. cells negetive signal	positive NO.		neg 100%	posi 100%				Ubi MT Vangl2											Ubi MT Vangl2, Ror2 in the clone											Ubi MT Vangl2, Wnt5b and Ror2 in the clone
1	9	2	11	81.82	18.18			1	9	2	11	81.82	18.18			1	8	0	8	100	0			1	18.18	0	0	18.18	8.33	16.67	8.33	0	11.11	12.5	0	18.18	0	0	0	0	16.67	8.33	0	11.11	12.5	0	0	0	9.09
1	10	0	10	100	0			1	10	0	10	100	0			1	5	0	5	100	0			2	25	0	0	13.33	0	15.38	9.09	0	11.11	15.38	0	0	0	0	13.33	0	0	9.09	0	11.11	15.38	0	9.09	16.67	8.33
1	11	0	11	100	0			1	11	0	11	100	0			1	10	1	11	90.91	9.09			3	0	17.65	16.67	10	9.09	25	0	0	13.33	10	9.09	0	17.65	16.67	10	9.09	25	0	0	13.33	10	9.09	16.67	0	0
1	9	2	11	81.82	18.18			1	9	0	9	100	0			1	11	2	13	84.62	15.38			4	8.33	0	0	10	0	10	9.09	25	11.11	12.5	0	8.33	0	0	10	0	10	9.09	18.18	11.11	12.5	0	18.18	20	0
1	11	1	12	91.67	8.33			1	11	0	11	100	0			1	11	0	11	100	0			5	25	0	10	0	7.14	25	0	10				25	0	10	0	7.14	0	0	10				12.5	0	14.29
1	5	1	6	83.33	16.67			1	5	1	6	83.33	16.67			1	9	2	11	81.82	18.18
1	11	1	12	91.67	8.33			1	11	1	12	91.67	8.33			2	10	1	11	90.91	9.09
1	8	0	8	100	0			1	8	0	8	100	0			2	5	1	6	83.33	16.67
1	8	1	9	88.89	11.11			1	8	1	9	88.89	11.11			2	11	1	12	91.67	8.33
1	7	1	8	87.5	12.5			1	7	1	8	87.5	12.5			2	10	2	12	83.33	16.67
1	9	0	9	100	0			1	9	0	9	100	0			2	8	1	9	88.89	11.11
2	9	3	12	75	25			2	9	0	9	100	0			2	5	1	6	83.33	16.67
2	9	0	9	100	0			2	9	0	9	100	0			3	10	2	12	83.33	16.67
2	15	0	15	100	0			2	15	0	15	100	0			3	6	0	6	100	0
2	13	2	15	86.67	13.33			2	13	2	15	86.67	13.33			3	4	0	4	100	0
2	14	0	14	100	0			2	14	0	14	100	0			3	7	2	9	77.78	22.22
2	11	2	13	84.62	15.38			2	11	0	11	100	0			3	14	0	14	100	0
2	10	1	11	90.91	9.09			2	10	1	11	90.91	9.09			3	10	1	11	90.91	9.09
2	8	0	8	100	0			2	8	0	8	100	0			3	5	0	5	100	0
2	8	1	9	88.89	11.11			2	8	1	9	88.89	11.11			4	9	2	11	81.82	18.18
2	11	2	13	84.62	15.38			2	11	2	13	84.62	15.38			4	4	1	5	80	20
2	10	0	10	100	0			2	10	0	10	100	0			4	3	0	3	100	0
3	8	0	8	100	0			3	8	0	8	100	0			4	8	1	9	88.89	11.11
3	14	3	17	82.35	17.65			3	14	3	17	82.35	17.65			4	10	3	13	76.92	23.08
3	10	2	12	83.33	16.67			3	10	2	12	83.33	16.67			4	9	1	10	90	10
3	9	1	10	90	10			3	9	1	10	90	10			5	7	1	8	87.5	12.5
3	10	1	11	90.91	9.09			3	10	1	11	90.91	9.09			5	3	0	3	100	0
3	9	3	12	75	25			3	9	3	12	75	25			5	6	1	7	85.71	14.29
3	9	0	9	100	0			3	9	0	9	100	0			5	6	1	7	85.71	14.29
3	15	0	15	100	0			3	15	0	15	100	0			5	7	1	8	87.5	12.5
3	13	2	15	86.67	13.33			3	13	2	15	86.67	13.33
3	9	1	10	90	10			3	9	1	10	90	10
3	10	1	11	90.91	9.09			3	10	1	11	90.91	9.09
4	11	1	12	91.67	8.33			4	11	1	12	91.67	8.33
4	13	0	13	100	0			4	13	0	13	100	0
4	8	0	8	100	0			4	8	0	8	100	0
4	9	1	10	90	10			4	9	1	10	90	10
4	9	0	9	100	0			4	9	0	9	100	0
4	9	1	10	90	10			4	9	1	10	90	10
4	10	1	11	90.91	9.09			4	10	1	11	90.91	9.09
4	9	3	12	75	25			4	9	2	11	81.82	18.18
4	8	1	9	88.89	11.11			4	8	1	9	88.89	11.11
4	7	1	8	87.5	12.5			4	7	1	8	87.5	12.5
4	9	0	9	100	0			4	9	0	9	100	0
5	6	2	8	75	25			5	6	2	8	75	25
5	11	0	11	100	0			5	11	0	11	100	0
5	9	1	10	90	10			5	9	1	10	90	10
5	11	0	11	100	0			5	11	0	11	100	0
5	13	1	14	92.86	7.14			5	13	1	14	92.86	7.14
5	6	2	8	75	25			5	6	0	6	100	0
5	11	0	11	100	0			5	11	0	11	100	0
5	9	1	10	90	10			5	9	1	10	90	10
[truncated: 4 more columns]

## Sheet: Ext. fig. 6s
Ext Fig 6S
Raw, JNK positive/activated in the row from clone																Ext. Fig 6 S
Wnt5b Ror2							WT, DynK44A JNK, w5b Ror2 MemGFP									Percentage JNK activation in cell row from clone
Cell row from clone	negative cells	positive cells	Total	percentage positive			Cell row from clone	negative cells	positive cells	Total	percentage positive					Wnt5b Ror2	DynK44A Wnt5b Ror2	Wnt5b Ror2	DynK44A Wnt5b Ror2	Wnt5b Ror2	DynK44A Wnt5b Ror2	Wnt5b Ror2	DynK44A Wnt5b Ror2	Wnt5b Ror2	DynK44A Wnt5b Ror2
e1							e1									Row1	Row1	Row2	Row2	Row3	Row3	Row4	Row4	Row5	Row5
1	3	3	6	50			1	7	0	7	0					50	0	100	66.6667	66.6667	75	83.3333	75	50	33.3333
2	0	5	5	100			2	1	2	3	66.6667					40	11.1111	66.6667	40	100	60	83.3333	0	50	83.3333
3	2	4	6	66.6667			3	1	3	4	75					50	57.1429	80	50	87.5	0	50	50	100	50
4	1	5	6	83.3333			4	1	3	4	75					70	25	80	60	50	0	40	0	14.2857
5	3	3	6	50			5	4	2	6	33.3333					55.5556	42.8571	70	85.7143	50	100	100
e2							e2									56.25		75		60		60
1	3	2	5	40			1	8	1	9	11.1111					45.4545		40		53.8462		37.5
2	2	4	6	66.6667			2	3	2	5	40					42.1053		23.0769		18.1818		16.6667
3	0	6	6	100			3	2	3	5	60
4	1	5	6	83.3333			4	3	0	3	0
5	3	3	6	50			5	1	5	6	83.3333
e3							e3
1	4	4	8	50			1	3	4	7	57.1429
2	1	4	5	80			2	2	2	4	50
3	1	7	8	87.5			3	2	0	2	0
4	3	3	6	50			4	1	1	2	50
e4							5	1	1	2	50
1	3	7	10	70			e4
2	1	4	5	80			1	6	2	8	25
3	3	3	6	50			2	2	3	5	60
4	3	2	5	40			3	3	0	3	0
e5							4	3	0	3	0
1	4	5	9	55.5556
2	3	7	10	70			e5
3	2	2	4	50			1	4	3	7	42.8571
4	0	5	5	100			2	1	6	7	85.7143
5	0	5	5	100			3	0	5	5	100
e6
1	7	9	16	56.25
2	2	6	8	75
3	2	3	5	60
4	2	3	5	60
e7
1	12	10	22	45.4545
2	9	6	15	40
3	6	7	13	53.8462
4	5	3	8	37.5
e8
1	11	8	19	42.1053
2	10	3	13	23.0769
3	9	2	11	18.1818
4	5	1	6	16.6667
5	6	1	7	14.2857

## Sheet: Ext. fig. 6u
Ext Fig 6U
Raw, JNK positive/activated in the row from clone
WT							Wnt8a
Cell row from clone							Cell row from clone								Ext. Fig 6 U
e1							e1								Percentage JNK activation in cell row from clone
1	5	2	7	28.5714			1	5	1	6	16.6667				WT	Wnt8a	WT	Wnt8a	WT	Wnt8a	WT	Wnt8a	WT	Wnt8a
2	4	1	5	20			2	3	0	3	0				Row1	Row1	Row2	Row2	Row3	Row3	Row4	Row4	Row5	Row5
3	4	1	5	20			3	2	1	3	33.3333				28.5714	16.6667	20	0	20	33.3333	25	0	33.3333	33.3333
4	3	1	4	25			4	4	0	4	0				33.3333	0	0	0	28.5714	16.6667	33.3333	0	20	0
5	2	1	3	33.3333			5	2	1	3	33.3333				40	9.09091	36.3636	33.3333	27.2727	40	16.6667	0	40	0
e2							e2								15.7895	14.2857	20	0	16.6667	33.3333	75	0		0
1	6	3	9	33.3333			1	6	0	6	0				33.3333	33.3333	28.5714	0	33.3333	0		20		0
2	6	0	6	0			2	5	0	5	0					0		66.6667		0		80		20
3	5	2	7	28.5714			3	5	1	6	16.6667					22.2222		28.5714		0
4	2	1	3	33.3333			4	2	0	2	0
5	4	1	5	20			5	4	0	4	0
e3							e3
1	6	4	10	40			1	10	1	11	9.09091
2	7	4	11	36.3636			2	4	2	6	33.3333
3	8	3	11	27.2727			3	3	2	5	40
4	5	1	6	16.6667			4	4	0	4	0
5	3	2	5	40			5	3	0	3	0
							e4
e4							1	6	1	7	14.2857
1	16	3	19	15.7895			2	6	0	6	0
2	8	2	10	20			3	4	2	6	33.3333
3	5	1	6	16.6667			e5
4	3	0	3	0			1	2	1	3	33.3333
e5							2	3	0	3	0
1	4	2	6	33.3333			3	4	0	4	0
2	5	2	7	28.5714			4	4	0	4	0
3	4	2	6	33.3333			5	4	0	4	0
4	1	3	4	75			e6
							1	6	0	6	0
							2	1	2	3	66.6667
							3	5	0	5	0
							4	4	1	5	20
							5	4	0	4	0
							e7
							1	7	2	9	22.2222
							2	5	2	7	28.5714
							3	5	0	5	0
							4	1	4	5	80
							5	4	1	5	20
